# Supplementary material for: ﻿Revision of Acroclisoides Girault & Dodd, 1915 (Chalcidoidea, Pteromalidae, Metasteninae)
Source: Zookeys. 2025 Oct 30;1257:153–214. doi: 10.3897/zookeys.1257.157985 (PMC12592997; doi:10.3897/zookeys.1257.157985)
Supplement: XML Treatment for Acroclisoides [file zookeys.1257.157985-treatment1.xml]

<!DOCTYPE tp:taxon-treatment
  PUBLIC "-//TaxonX//DTD Taxonomic Treatment Publishing DTD v0 20100105//EN" "tax-treatment-NSO.dtd">
<tp:taxon-treatment xmlns:tp="http://www.plazi.org/taxpub"><tp:treatment-meta><kwd-group><label>Taxon classification</label><kwd>
                <named-content content-type="kingdom">Animalia</named-content>
              </kwd><kwd>
                <named-content content-type="order">Hymenoptera</named-content>
              </kwd><kwd>
                <named-content content-type="family">Pteromalidae</named-content>
              </kwd></kwd-group><mixed-citation publication-type="journal"><person-group><name><surname>Tselikh</surname><given-names>Ekaterina V.</given-names></name><name><surname>Mitroiu</surname><given-names>Mircea-Dan</given-names></name><name><surname>Lee</surname><given-names>Jaehyeon</given-names></name><name><surname>Dale-Skey</surname><given-names>Natalie</given-names></name><name><surname>Ku</surname><given-names>Deok-Seo</given-names></name></person-group><article-title>﻿Revision of <italic><tp:taxon-name><tp:taxon-name-part taxon-name-part-type="genus" reg="Acroclisoides">Acroclisoides</tp:taxon-name-part></tp:taxon-name></italic> Girault &amp; Dodd, 1915 (<tp:taxon-name><tp:taxon-name-part taxon-name-part-type="superfamily">Chalcidoidea</tp:taxon-name-part></tp:taxon-name>, <tp:taxon-name><tp:taxon-name-part taxon-name-part-type="family">Pteromalidae</tp:taxon-name-part></tp:taxon-name>, <tp:taxon-name><tp:taxon-name-part taxon-name-part-type="subfamily">Metasteninae</tp:taxon-name-part></tp:taxon-name>)</article-title><source>Zookeys</source><day>30</day><month>10</month><year>2025</year><volume>1257</volume><fpage>153</fpage><lpage>214</lpage><pub-id pub-id-type="doi">10.3897/zookeys.1257.157985</pub-id></mixed-citation></tp:treatment-meta><tp:nomenclature><label>﻿Genus</label><tp:taxon-name><object-id xmlns:xlink="http://www.w3.org/1999/xlink" content-type="arpha" xlink:type="simple">7FB2F1BF-E8C2-5C65-A891-1CA1ABA3C2CC</object-id>
              <tp:taxon-name-part taxon-name-part-type="genus" reg="Acroclisoides">Acroclisoides</tp:taxon-name-part>
            </tp:taxon-name><tp:taxon-authority>Girault &amp; Dodd, 1915</tp:taxon-authority><tp:nomenclature-citation-list><tp:nomenclature-citation><tp:taxon-name>
                  <tp:taxon-name-part taxon-name-part-type="genus" reg="Acroclisoides">Acroclisoides</tp:taxon-name-part>
                </tp:taxon-name><comment>Girault &amp; Dodd, 1915: 344. Type species <tp:taxon-name><tp:taxon-name-part taxon-name-part-type="genus" reg="Acroclisoides">Acroclisoides</tp:taxon-name-part> <tp:taxon-name-part taxon-name-part-type="species" reg="megacephalus">megacephalus</tp:taxon-name-part></tp:taxon-name> Girault &amp; Dodd, 1915, by original designation. Type locality Australia, Queensland.</comment></tp:nomenclature-citation><tp:nomenclature-citation><tp:taxon-name>
                  <tp:taxon-name-part taxon-name-part-type="genus" reg="Neocoruna">Neocoruna</tp:taxon-name-part>
                </tp:taxon-name><comment>Huang &amp; Liao, 1988: 426; synonymy by <xref ref-type="bibr" rid="B30">Xiao and Huang (2000)</xref>: 94. Type species: <tp:taxon-name><tp:taxon-name-part taxon-name-part-type="genus" reg="Neocoruna">Neocoruna</tp:taxon-name-part> <tp:taxon-name-part taxon-name-part-type="species" reg="sinica">sinica</tp:taxon-name-part></tp:taxon-name>, by original designation. Type locality China, Beijing.</comment></tp:nomenclature-citation><tp:nomenclature-citation><tp:taxon-name>
                  <tp:taxon-name-part taxon-name-part-type="genus" reg="Golovissima">Golovissima</tp:taxon-name-part>
                </tp:taxon-name><comment>Dzhanokmen, 1982. Type species: <tp:taxon-name><tp:taxon-name-part taxon-name-part-type="genus" reg="Golovissima">Golovissima</tp:taxon-name-part> <tp:taxon-name-part taxon-name-part-type="species" reg="emeljanovi">emeljanovi</tp:taxon-name-part></tp:taxon-name> Dzhanokmen, 1982, by original designation. Type locality Australia, Queensland. Syn. nov.</comment></tp:nomenclature-citation></tp:nomenclature-citation-list></tp:nomenclature><tp:treatment-sec sec-type="diagnosis" id="SECID0EQOAE"><title>Diagnosis.</title><p>Head with occipital carina (Figs <xref ref-type="fig" rid="F1">7</xref>, <xref ref-type="fig" rid="F2">15</xref>, <xref ref-type="fig" rid="F3">24</xref>, <xref ref-type="fig" rid="F5">40</xref>, <xref ref-type="fig" rid="F13">103</xref>, <xref ref-type="fig" rid="F14">111</xref>, <xref ref-type="fig" rid="F18">142</xref>, <xref ref-type="fig" rid="F19">150</xref>, <xref ref-type="fig" rid="F22">174</xref>). Gena strongly receding towards mouth, hollowed mouth corner (Figs <xref ref-type="fig" rid="F1">6</xref>, <xref ref-type="fig" rid="F3">22</xref>, <xref ref-type="fig" rid="F4">30</xref>, <xref ref-type="fig" rid="F5">38</xref>, <xref ref-type="fig" rid="F6">46</xref>, <xref ref-type="fig" rid="F8">62</xref>, <xref ref-type="fig" rid="F9">70</xref>, <xref ref-type="fig" rid="F10">78</xref>, <xref ref-type="fig" rid="F11">86</xref>, <xref ref-type="fig" rid="F12">94</xref>, <xref ref-type="fig" rid="F13">102</xref>, <xref ref-type="fig" rid="F14">110</xref>, <xref ref-type="fig" rid="F16">125</xref>, <xref ref-type="fig" rid="F17">133</xref>, <xref ref-type="fig" rid="F18">141</xref>, <xref ref-type="fig" rid="F19">149</xref>, <xref ref-type="fig" rid="F20">157</xref>, <xref ref-type="fig" rid="F21">165</xref>, <xref ref-type="fig" rid="F23">181</xref>); lower posterior corner of gena either with sharp spine (Figs <xref ref-type="fig" rid="F6">46</xref>, <xref ref-type="fig" rid="F8">62</xref>, <xref ref-type="fig" rid="F9">70</xref>, <xref ref-type="fig" rid="F10">78</xref>, <xref ref-type="fig" rid="F11">86</xref>, <xref ref-type="fig" rid="F12">94</xref>, <xref ref-type="fig" rid="F18">141</xref>, <xref ref-type="fig" rid="F19">149</xref>, <xref ref-type="fig" rid="F23">181</xref>), forming an acute angle (30, 49, 102, 165), or rounded (6, 22, 33, 38, 110, 125, 133, 157). Lower margin of clypeus concave bilaterally (Figs <xref ref-type="fig" rid="F1">4</xref>, <xref ref-type="fig" rid="F2">14</xref>, <xref ref-type="fig" rid="F3">20</xref>, <xref ref-type="fig" rid="F4">28</xref>, <xref ref-type="fig" rid="F5">36</xref>, <xref ref-type="fig" rid="F6">44</xref>, <xref ref-type="fig" rid="F7">52</xref>, <xref ref-type="fig" rid="F8">60</xref>, <xref ref-type="fig" rid="F9">68</xref>, <xref ref-type="fig" rid="F10">76</xref>, <xref ref-type="fig" rid="F11">84</xref>, <xref ref-type="fig" rid="F12">92</xref>, <xref ref-type="fig" rid="F13">100</xref>, <xref ref-type="fig" rid="F14">108</xref>, <xref ref-type="fig" rid="F16">123</xref>, <xref ref-type="fig" rid="F17">131</xref>, <xref ref-type="fig" rid="F18">139</xref>, <xref ref-type="fig" rid="F19">147</xref>, <xref ref-type="fig" rid="F20">155</xref>, <xref ref-type="fig" rid="F21">163</xref>, <xref ref-type="fig" rid="F22">171</xref>, <xref ref-type="fig" rid="F23">179</xref>), or straight (Fig. <xref ref-type="fig" rid="F15">116</xref>); in middle part emarginate (Figs <xref ref-type="fig" rid="F3">20</xref>, <xref ref-type="fig" rid="F5">36</xref>, <xref ref-type="fig" rid="F6">44</xref>, <xref ref-type="fig" rid="F7">52</xref>, <xref ref-type="fig" rid="F8">60</xref>, <xref ref-type="fig" rid="F9">68</xref>, <xref ref-type="fig" rid="F10">76</xref>, <xref ref-type="fig" rid="F11">84</xref>, <xref ref-type="fig" rid="F13">100</xref>, <xref ref-type="fig" rid="F14">108</xref>, <xref ref-type="fig" rid="F18">139</xref>, <xref ref-type="fig" rid="F19">147</xref>, <xref ref-type="fig" rid="F20">155</xref>, <xref ref-type="fig" rid="F21">163</xref>), weakly rounded (Fig. <xref ref-type="fig" rid="F17">131</xref>), weakly emarginate or straight (Figs <xref ref-type="fig" rid="F1">4</xref>, <xref ref-type="fig" rid="F4">28</xref>, <xref ref-type="fig" rid="F12">92</xref>, <xref ref-type="fig" rid="F15">116</xref>, <xref ref-type="fig" rid="F16">123</xref>, <xref ref-type="fig" rid="F22">173</xref>, <xref ref-type="fig" rid="F23">179</xref>). Antennal formula 11264; anelli small, <abbrev xmlns:xlink="http://www.w3.org/1999/xlink" xlink:title="funicular segments" id="ABBRID0E5YAE" xlink:type="simple">F1</abbrev>–<abbrev xmlns:xlink="http://www.w3.org/1999/xlink" xlink:title="funicular segments" id="ABBRID0ECZAE" xlink:type="simple">F6</abbrev> longer than broad, symmetrical, microsetose area small (Figs <xref ref-type="fig" rid="F1">3</xref>, <xref ref-type="fig" rid="F2">11</xref>, <xref ref-type="fig" rid="F3">19</xref>, <xref ref-type="fig" rid="F4">27</xref>, <xref ref-type="fig" rid="F5">35</xref>, <xref ref-type="fig" rid="F6">43</xref>, <xref ref-type="fig" rid="F7">51</xref>, <xref ref-type="fig" rid="F8">59</xref>, <xref ref-type="fig" rid="F9">67</xref>, <xref ref-type="fig" rid="F10">75</xref>, <xref ref-type="fig" rid="F11">83</xref>, <xref ref-type="fig" rid="F12">91</xref>, <xref ref-type="fig" rid="F13">99</xref>, <xref ref-type="fig" rid="F14">107</xref>, <xref ref-type="fig" rid="F15">115</xref>, <xref ref-type="fig" rid="F16">122</xref>, <xref ref-type="fig" rid="F17">130</xref>, <xref ref-type="fig" rid="F18">138</xref>, <xref ref-type="fig" rid="F19">146</xref>, <xref ref-type="fig" rid="F20">154</xref>, <xref ref-type="fig" rid="F21">162</xref>, <xref ref-type="fig" rid="F22">170</xref>, <xref ref-type="fig" rid="F23">178</xref>). Antennal toruli situated above level of lower edges of eyes; antennal scrobes deep (Figs <xref ref-type="fig" rid="F1">4</xref>, <xref ref-type="fig" rid="F2">14</xref>, <xref ref-type="fig" rid="F3">20</xref>, <xref ref-type="fig" rid="F4">28</xref>, <xref ref-type="fig" rid="F5">36</xref>, <xref ref-type="fig" rid="F6">44</xref>, <xref ref-type="fig" rid="F7">52</xref>, <xref ref-type="fig" rid="F8">60</xref>, <xref ref-type="fig" rid="F9">68</xref>, <xref ref-type="fig" rid="F10">76</xref>, <xref ref-type="fig" rid="F11">84</xref>, <xref ref-type="fig" rid="F12">92</xref>, <xref ref-type="fig" rid="F13">100</xref>, <xref ref-type="fig" rid="F14">108</xref>, <xref ref-type="fig" rid="F15">116</xref>, <xref ref-type="fig" rid="F16">123</xref>, <xref ref-type="fig" rid="F17">131</xref>, <xref ref-type="fig" rid="F18">139</xref>, <xref ref-type="fig" rid="F19">147</xref>, <xref ref-type="fig" rid="F20">155</xref>, <xref ref-type="fig" rid="F21">163</xref>, <xref ref-type="fig" rid="F22">171</xref>, <xref ref-type="fig" rid="F23">179</xref>). Mandibles large, mandibular formula 3:4 or 4:4 (Fig. <xref ref-type="fig" rid="F6">44</xref>).</p><p>Mesosoma short, moderately arched. Pronotum narrower than mesoscutum, with collar margin carinate (Figs <xref ref-type="fig" rid="F1">7</xref>, <xref ref-type="fig" rid="F2">12</xref>, <xref ref-type="fig" rid="F3">24</xref>, <xref ref-type="fig" rid="F4">32</xref>, <xref ref-type="fig" rid="F5">40</xref>, <xref ref-type="fig" rid="F6">48</xref>, <xref ref-type="fig" rid="F7">56</xref>, <xref ref-type="fig" rid="F9">72</xref>, <xref ref-type="fig" rid="F10">80</xref>, <xref ref-type="fig" rid="F11">88</xref>, <xref ref-type="fig" rid="F12">95</xref>, <xref ref-type="fig" rid="F13">104</xref>, <xref ref-type="fig" rid="F14">112</xref>, <xref ref-type="fig" rid="F15">119</xref>, <xref ref-type="fig" rid="F16">127</xref>, <xref ref-type="fig" rid="F17">135</xref>, <xref ref-type="fig" rid="F18">143</xref>, <xref ref-type="fig" rid="F19">150</xref>, <xref ref-type="fig" rid="F20">158</xref>, <xref ref-type="fig" rid="F21">167</xref>, <xref ref-type="fig" rid="F22">175</xref>, <xref ref-type="fig" rid="F23">183</xref>). Notauli complete (Figs <xref ref-type="fig" rid="F1">7</xref>, <xref ref-type="fig" rid="F2">15</xref>, <xref ref-type="fig" rid="F3">23</xref>, <xref ref-type="fig" rid="F4">31</xref>, <xref ref-type="fig" rid="F5">39</xref>, <xref ref-type="fig" rid="F6">47</xref>, <xref ref-type="fig" rid="F7">55</xref>, <xref ref-type="fig" rid="F8">63</xref>, <xref ref-type="fig" rid="F9">71</xref>, <xref ref-type="fig" rid="F10">79</xref>, <xref ref-type="fig" rid="F12">95</xref>, <xref ref-type="fig" rid="F13">103</xref>, <xref ref-type="fig" rid="F14">111</xref>, <xref ref-type="fig" rid="F16">126</xref>, <xref ref-type="fig" rid="F17">134</xref>, <xref ref-type="fig" rid="F18">142</xref>, <xref ref-type="fig" rid="F19">150</xref>, <xref ref-type="fig" rid="F20">158</xref>, <xref ref-type="fig" rid="F21">166</xref>, <xref ref-type="fig" rid="F22">174</xref>, <xref ref-type="fig" rid="F23">182</xref>). Scutellum arched, without conspicuous sublateral grooves, with weakly distinct frenal area and without frenal groove. Propodeum reticulate, without costula, with distinct median carina (Figs <xref ref-type="fig" rid="F2">10</xref>, <xref ref-type="fig" rid="F3">18</xref>, <xref ref-type="fig" rid="F5">34</xref>, <xref ref-type="fig" rid="F6">42</xref>, <xref ref-type="fig" rid="F7">50</xref>, <xref ref-type="fig" rid="F8">58</xref>, <xref ref-type="fig" rid="F9">66</xref>, <xref ref-type="fig" rid="F12">90</xref>, <xref ref-type="fig" rid="F13">98</xref>, <xref ref-type="fig" rid="F14">106</xref>, <xref ref-type="fig" rid="F15">114</xref>, <xref ref-type="fig" rid="F16">121</xref>, <xref ref-type="fig" rid="F17">129</xref>, <xref ref-type="fig" rid="F18">137</xref>, <xref ref-type="fig" rid="F19">145</xref>, <xref ref-type="fig" rid="F20">153</xref>, <xref ref-type="fig" rid="F21">161</xref>, <xref ref-type="fig" rid="F22">169</xref>, <xref ref-type="fig" rid="F23">177</xref>) or without (Figs <xref ref-type="fig" rid="F1">2</xref>, <xref ref-type="fig" rid="F4">26</xref>, <xref ref-type="fig" rid="F10">74</xref>, <xref ref-type="fig" rid="F11">82</xref>), nucha short, propodeal spiracles near to front margin of sclerite. Fore wing hyaline (Figs <xref ref-type="fig" rid="F1">5</xref>, <xref ref-type="fig" rid="F2">13</xref>, <xref ref-type="fig" rid="F6">45</xref>, <xref ref-type="fig" rid="F7">53</xref>, <xref ref-type="fig" rid="F8">61</xref>, <xref ref-type="fig" rid="F10">77</xref>, <xref ref-type="fig" rid="F11">85</xref>, <xref ref-type="fig" rid="F14">109</xref>, <xref ref-type="fig" rid="F15">117</xref>, <xref ref-type="fig" rid="F16">124</xref>, <xref ref-type="fig" rid="F17">132</xref>, <xref ref-type="fig" rid="F22">172</xref>, <xref ref-type="fig" rid="F23">180</xref>), with one (Figs <xref ref-type="fig" rid="F4">29</xref>, <xref ref-type="fig" rid="F5">37</xref>, <xref ref-type="fig" rid="F9">69</xref>, <xref ref-type="fig" rid="F12">93</xref>, <xref ref-type="fig" rid="F13">101</xref>, <xref ref-type="fig" rid="F18">140</xref>, <xref ref-type="fig" rid="F19">148</xref>, <xref ref-type="fig" rid="F20">156</xref>, <xref ref-type="fig" rid="F21">164</xref>) or two spots (Fig. <xref ref-type="fig" rid="F3">21</xref>), with closed speculum; M wider than <abbrev xmlns:xlink="http://www.w3.org/1999/xlink" xlink:title="postmarginal vein" id="ABBRID0EJKAG" xlink:type="simple">PM</abbrev>. Hind coxa dorsally bare; hind tibia with one spur.</p><p>Metasoma shorter than combined length of mesosoma and head, on subconical petiole; <abbrev xmlns:xlink="http://www.w3.org/1999/xlink" xlink:title="metasomal tergites" id="ABBRID0EPKAG" xlink:type="simple">Mt2</abbrev> elongate and narrow; cerci with setae subequal in length; ovipositor not strongly protruding (Figs <xref ref-type="fig" rid="F1">7</xref>, <xref ref-type="fig" rid="F2">15</xref>, <xref ref-type="fig" rid="F3">23</xref>, <xref ref-type="fig" rid="F4">31</xref>, <xref ref-type="fig" rid="F5">39</xref>, <xref ref-type="fig" rid="F6">47</xref>, <xref ref-type="fig" rid="F7">55</xref>, <xref ref-type="fig" rid="F8">63</xref>, <xref ref-type="fig" rid="F9">71</xref>, <xref ref-type="fig" rid="F10">79</xref>, <xref ref-type="fig" rid="F11">87</xref>, <xref ref-type="fig" rid="F12">95</xref>, <xref ref-type="fig" rid="F13">103</xref>, <xref ref-type="fig" rid="F14">111</xref>, <xref ref-type="fig" rid="F15">118</xref>, <xref ref-type="fig" rid="F16">126</xref>, <xref ref-type="fig" rid="F17">134</xref>, <xref ref-type="fig" rid="F18">142</xref>, <xref ref-type="fig" rid="F19">150</xref>, <xref ref-type="fig" rid="F20">158</xref>, <xref ref-type="fig" rid="F21">166</xref>, <xref ref-type="fig" rid="F22">174</xref>, <xref ref-type="fig" rid="F23">182</xref>).</p></tp:treatment-sec><tp:treatment-sec sec-type="distribution" id="SECID0EPNAG"><title>Distribution.</title><p>Nearctic, Palaearctic, Oriental, Afrotropical and Australian regions.</p></tp:treatment-sec><tp:treatment-sec><!--Section generated to contain objects referenced in tp:taxon-treatment.--><fig id="F1" position="float" orientation="portrait"><object-id xmlns:xlink="http://www.w3.org/1999/xlink" content-type="doi" xlink:type="simple">10.3897/zookeys.1257.157985.figures1-8</object-id><object-id xmlns:xlink="http://www.w3.org/1999/xlink" content-type="arpha" xlink:type="simple">76877D05-675A-5B55-8735-50C1BE228EE4</object-id><label>Figures 1–8.</label><caption><p><italic><tp:taxon-name><tp:taxon-name-part taxon-name-part-type="genus" reg="Acroclisoides">Acroclisoides</tp:taxon-name-part> <tp:taxon-name-part taxon-name-part-type="species" reg="africanus">africanus</tp:taxon-name-part></tp:taxon-name></italic> Ferrière, 1940, 1. female, holotype and 2–8. female, not type. 1. Habitus, lateral view; 2. Mesosoma and propodeum, dorsal view; 3. Antenna; 4. Head, frontal view; 5. Fore wing; 6. Head, lateral view; 7. Habitus, dorsal view; 8. Head and pronotum, dorsal view.</p></caption><graphic xmlns:xlink="http://www.w3.org/1999/xlink" xlink:href="zookeys-1257-153_article-157985__-g001.jpg" position="float" orientation="portrait" xlink:type="simple" id="oo_1454082.jpg"><uri content-type="original_file" xlink:type="simple">https://binary.pensoft.net/fig/1454082</uri></graphic></fig><fig id="F2" position="float" orientation="portrait"><object-id xmlns:xlink="http://www.w3.org/1999/xlink" content-type="doi" xlink:type="simple">10.3897/zookeys.1257.157985.figures9-16</object-id><object-id xmlns:xlink="http://www.w3.org/1999/xlink" content-type="arpha" xlink:type="simple">009A2B31-0976-590E-81F9-EB4D87032326</object-id><label>Figures 9–16.</label><caption><p><italic><tp:taxon-name><tp:taxon-name-part taxon-name-part-type="genus" reg="Acroclisoides">Acroclisoides</tp:taxon-name-part> <tp:taxon-name-part taxon-name-part-type="species" reg="bicolor">bicolor</tp:taxon-name-part></tp:taxon-name></italic> Luo &amp; Qin, 1991, female, not type. 9. Habitus, lateral view; 10. Mesosoma and propodeum, dorsal view; 11. Antenna; 12. Head and pronotum, dorsal view; 13. Fore wing; 14. Head, frontal view; 15. Habitus, dorsal view; 16. Metasoma, dorsal view.</p></caption><graphic xmlns:xlink="http://www.w3.org/1999/xlink" xlink:href="zookeys-1257-153_article-157985__-g002.jpg" position="float" orientation="portrait" xlink:type="simple" id="oo_1454083.jpg"><uri content-type="original_file" xlink:type="simple">https://binary.pensoft.net/fig/1454083</uri></graphic></fig><fig id="F3" position="float" orientation="portrait"><object-id xmlns:xlink="http://www.w3.org/1999/xlink" content-type="doi" xlink:type="simple">10.3897/zookeys.1257.157985.figures17-24</object-id><object-id xmlns:xlink="http://www.w3.org/1999/xlink" content-type="arpha" xlink:type="simple">9EF0243E-04BB-5EC2-BD69-9157A7D23813</object-id><label>Figures 17–24.</label><caption><p><italic><tp:taxon-name><tp:taxon-name-part taxon-name-part-type="genus" reg="Acroclisoides">Acroclisoides</tp:taxon-name-part> <tp:taxon-name-part taxon-name-part-type="species" reg="bimaculatus">bimaculatus</tp:taxon-name-part></tp:taxon-name></italic> Tselikh, sp. nov., female, holotype. 17. Habitus, lateral view; 18. Mesosoma and propodeum, dorsal view; 19. Antenna; 20. Head, frontal view; 21. Fore wing; 22. Head, lateral view; 23. Habitus, dorsal view; 24. Head and pronotum, dorsal view.</p></caption><graphic xmlns:xlink="http://www.w3.org/1999/xlink" xlink:href="zookeys-1257-153_article-157985__-g003.jpg" position="float" orientation="portrait" xlink:type="simple" id="oo_1454084.jpg"><uri content-type="original_file" xlink:type="simple">https://binary.pensoft.net/fig/1454084</uri></graphic></fig><fig id="F5" position="float" orientation="portrait"><object-id xmlns:xlink="http://www.w3.org/1999/xlink" content-type="doi" xlink:type="simple">10.3897/zookeys.1257.157985.figures33-40</object-id><object-id xmlns:xlink="http://www.w3.org/1999/xlink" content-type="arpha" xlink:type="simple">5464649A-4470-51EA-BBFF-C96E9A01DA68</object-id><label>Figures 33–40.</label><caption><p><italic><tp:taxon-name><tp:taxon-name-part taxon-name-part-type="genus" reg="Acroclisoides">Acroclisoides</tp:taxon-name-part> <tp:taxon-name-part taxon-name-part-type="species" reg="fusus">fusus</tp:taxon-name-part></tp:taxon-name></italic> Tselikh &amp; Mitroiu, sp. nov., female, holotype. 33. Habitus, lateral view; 34. Mesosoma and propodeum, dorsal view; 35. Antenna; 36. Head, frontal view; 37. Fore wing; 38. Head, lateral view; 39. Habitus, dorsal view; 40. Head and pronotum, dorsal view.</p></caption><graphic xmlns:xlink="http://www.w3.org/1999/xlink" xlink:href="zookeys-1257-153_article-157985__-g005.jpg" position="float" orientation="portrait" xlink:type="simple" id="oo_1454086.jpg"><uri content-type="original_file" xlink:type="simple">https://binary.pensoft.net/fig/1454086</uri></graphic></fig><fig id="F13" position="float" orientation="portrait"><object-id xmlns:xlink="http://www.w3.org/1999/xlink" content-type="doi" xlink:type="simple">10.3897/zookeys.1257.157985.figures97-104</object-id><object-id xmlns:xlink="http://www.w3.org/1999/xlink" content-type="arpha" xlink:type="simple">3CDB8EF6-108A-5A66-AEA1-58EF5B06F914</object-id><label>Figures 97–104.</label><caption><p><italic><tp:taxon-name><tp:taxon-name-part taxon-name-part-type="genus" reg="Acroclisoides">Acroclisoides</tp:taxon-name-part> <tp:taxon-name-part taxon-name-part-type="species" reg="miklukhai">miklukhai</tp:taxon-name-part></tp:taxon-name></italic> Tselikh, sp. nov., female, holotype. 97. Habitus, lateral view; 98. Mesosoma and propodeum, dorsal view; 99. Antenna; 100. Head, frontal view; 101. Fore wing; 102. Head, lateral view; 103. Habitus, dorsal view; 104. Head and pronotum, dorsal view.</p></caption><graphic xmlns:xlink="http://www.w3.org/1999/xlink" xlink:href="zookeys-1257-153_article-157985__-g013.jpg" position="float" orientation="portrait" xlink:type="simple" id="oo_1454094.jpg"><uri content-type="original_file" xlink:type="simple">https://binary.pensoft.net/fig/1454094</uri></graphic></fig><fig id="F14" position="float" orientation="portrait"><object-id xmlns:xlink="http://www.w3.org/1999/xlink" content-type="doi" xlink:type="simple">10.3897/zookeys.1257.157985.figures105-112</object-id><object-id xmlns:xlink="http://www.w3.org/1999/xlink" content-type="arpha" xlink:type="simple">FBD5A399-21C2-5417-BF42-9A0DC85F1AAF</object-id><label>Figures 105–112.</label><caption><p><italic><tp:taxon-name><tp:taxon-name-part taxon-name-part-type="genus" reg="Acroclisoides">Acroclisoides</tp:taxon-name-part> <tp:taxon-name-part taxon-name-part-type="species" reg="nongae">nongae</tp:taxon-name-part></tp:taxon-name></italic> Tselikh, Lee &amp; Ku, sp. nov., female, holotype. 105. Habitus, lateral view; 106. Mesosoma and propodeum, dorsal view; 107. Antenna; 108. Head, frontal view; 109. Fore wing; 110. Head, lateral view; 111. Habitus, dorsal view; 112. Head and pronotum, dorsal view.</p></caption><graphic xmlns:xlink="http://www.w3.org/1999/xlink" xlink:href="zookeys-1257-153_article-157985__-g014.jpg" position="float" orientation="portrait" xlink:type="simple" id="oo_1454095.jpg"><uri content-type="original_file" xlink:type="simple">https://binary.pensoft.net/fig/1454095</uri></graphic></fig><fig id="F18" position="float" orientation="portrait"><object-id xmlns:xlink="http://www.w3.org/1999/xlink" content-type="doi" xlink:type="simple">10.3897/zookeys.1257.157985.figures136-143</object-id><object-id xmlns:xlink="http://www.w3.org/1999/xlink" content-type="arpha" xlink:type="simple">D29667A0-E59A-5D0E-9CFE-A98416056F20</object-id><label>Figures 136–143.</label><caption><p><italic><tp:taxon-name><tp:taxon-name-part taxon-name-part-type="genus" reg="Acroclisoides">Acroclisoides</tp:taxon-name-part> <tp:taxon-name-part taxon-name-part-type="species" reg="sinicus">sinicus</tp:taxon-name-part></tp:taxon-name></italic> (Huang &amp; Liao, 1988), female, paratype. 136. Habitus, lateral view; 137. Mesosoma and propodeum, dorsal view; 138. Antenna; 139. Head, frontal view; 140. Fore wing; 141. Head, lateral view; 142. Habitus, dorsal view; 143. Head and pronotum, dorsal view.</p></caption><graphic xmlns:xlink="http://www.w3.org/1999/xlink" xlink:href="zookeys-1257-153_article-157985__-g018.jpg" position="float" orientation="portrait" xlink:type="simple" id="oo_1454099.jpg"><uri content-type="original_file" xlink:type="simple">https://binary.pensoft.net/fig/1454099</uri></graphic></fig><fig id="F19" position="float" orientation="portrait"><object-id xmlns:xlink="http://www.w3.org/1999/xlink" content-type="doi" xlink:type="simple">10.3897/zookeys.1257.157985.figures144-151</object-id><object-id xmlns:xlink="http://www.w3.org/1999/xlink" content-type="arpha" xlink:type="simple">97ABE51C-C9F6-5798-AD59-8E4137C2637A</object-id><label>Figures 144–151.</label><caption><p><italic><tp:taxon-name><tp:taxon-name-part taxon-name-part-type="genus" reg="Acroclisoides">Acroclisoides</tp:taxon-name-part> <tp:taxon-name-part taxon-name-part-type="species" reg="solus">solus</tp:taxon-name-part></tp:taxon-name></italic> Grissell &amp; Smith, 2006, female, holotype 144, 146. and female, not type 145, 147–151. 144. Habitus, lateral view; 145. Mesosoma and propodeum, dorsal view; 146. Antenna; 147. Head, frontal view; 148. Fore wing; 149. Head, lateral view; 150. Habitus, dorsal view; 151. Head and pronotum, dorsal view.</p></caption><graphic xmlns:xlink="http://www.w3.org/1999/xlink" xlink:href="zookeys-1257-153_article-157985__-g019.jpg" position="float" orientation="portrait" xlink:type="simple" id="oo_1454100.jpg"><uri content-type="original_file" xlink:type="simple">https://binary.pensoft.net/fig/1454100</uri></graphic></fig><fig id="F22" position="float" orientation="portrait"><object-id xmlns:xlink="http://www.w3.org/1999/xlink" content-type="doi" xlink:type="simple">10.3897/zookeys.1257.157985.figures168-175</object-id><object-id xmlns:xlink="http://www.w3.org/1999/xlink" content-type="arpha" xlink:type="simple">02EC28C8-611B-58C0-B7CE-D0FFE766FA41</object-id><label>Figures 168–175.</label><caption><p><italic><tp:taxon-name><tp:taxon-name-part taxon-name-part-type="genus" reg="Acroclisoides">Acroclisoides</tp:taxon-name-part> <tp:taxon-name-part taxon-name-part-type="species" reg="suryai">suryai</tp:taxon-name-part></tp:taxon-name></italic> Tselikh, sp. nov., female, holotype. 168. Habitus, lateral view; 169. Mesosoma and propodeum, dorsal view; 170. Antenna; 171. Head, frontal view; 172. Fore wing; 173. Clypeus; 174. Habitus, dorsal view; 175. Head and pronotum, dorsal view.</p></caption><graphic xmlns:xlink="http://www.w3.org/1999/xlink" xlink:href="zookeys-1257-153_article-157985__-g022.jpg" position="float" orientation="portrait" xlink:type="simple" id="oo_1454103.jpg"><uri content-type="original_file" xlink:type="simple">https://binary.pensoft.net/fig/1454103</uri></graphic></fig><fig id="F4" position="float" orientation="portrait"><object-id xmlns:xlink="http://www.w3.org/1999/xlink" content-type="doi" xlink:type="simple">10.3897/zookeys.1257.157985.figures25-32</object-id><object-id xmlns:xlink="http://www.w3.org/1999/xlink" content-type="arpha" xlink:type="simple">5D21E7EA-12E1-5C15-9120-9EADEC1D3955</object-id><label>Figures 25–32.</label><caption><p><italic><tp:taxon-name><tp:taxon-name-part taxon-name-part-type="genus" reg="Acroclisoides">Acroclisoides</tp:taxon-name-part> <tp:taxon-name-part taxon-name-part-type="species" reg="emeljanovi">emeljanovi</tp:taxon-name-part></tp:taxon-name></italic> Dzhanokmen, 1982, female, holotype. 25. Habitus, lateral view; 26. Mesosoma and propodeum, dorsal view; 27. Antenna; 28. Head, frontal view; 29. Fore wing; 30. Head, lateral view; 31. Habitus, dorsal view; 32. Head and pronotum, dorsal view.</p></caption><graphic xmlns:xlink="http://www.w3.org/1999/xlink" xlink:href="zookeys-1257-153_article-157985__-g004.jpg" position="float" orientation="portrait" xlink:type="simple" id="oo_1454085.jpg"><uri content-type="original_file" xlink:type="simple">https://binary.pensoft.net/fig/1454085</uri></graphic></fig><fig id="F6" position="float" orientation="portrait"><object-id xmlns:xlink="http://www.w3.org/1999/xlink" content-type="doi" xlink:type="simple">10.3897/zookeys.1257.157985.figures41-48</object-id><object-id xmlns:xlink="http://www.w3.org/1999/xlink" content-type="arpha" xlink:type="simple">949A1D06-3C68-5FE1-9E1C-9DC6D7239EAD</object-id><label>Figures 41–48.</label><caption><p><italic><tp:taxon-name><tp:taxon-name-part taxon-name-part-type="genus" reg="Acroclisoides">Acroclisoides</tp:taxon-name-part> <tp:taxon-name-part taxon-name-part-type="species" reg="indicus">indicus</tp:taxon-name-part></tp:taxon-name></italic> Ferrière, 1931. 47, 48. Female, paratype and 41–46. Female, not type. 41. Habitus, lateral view; 42. Mesosoma and propodeum, dorsal view; 43. Antenna; 44. Head, frontal view; 45. Fore wing; 46. Head, lateral view. 47. Habitus, dorsal view; 48. Head and pronotum, dorsal view.</p></caption><graphic xmlns:xlink="http://www.w3.org/1999/xlink" xlink:href="zookeys-1257-153_article-157985__-g006.jpg" position="float" orientation="portrait" xlink:type="simple" id="oo_1454087.jpg"><uri content-type="original_file" xlink:type="simple">https://binary.pensoft.net/fig/1454087</uri></graphic></fig><fig id="F8" position="float" orientation="portrait"><object-id xmlns:xlink="http://www.w3.org/1999/xlink" content-type="doi" xlink:type="simple">10.3897/zookeys.1257.157985.figures57-64</object-id><object-id xmlns:xlink="http://www.w3.org/1999/xlink" content-type="arpha" xlink:type="simple">18E510BF-58FC-5C3A-8A36-49D9857BCD13</object-id><label>Figures 57–64.</label><caption><p><italic><tp:taxon-name><tp:taxon-name-part taxon-name-part-type="genus" reg="Acroclisoides">Acroclisoides</tp:taxon-name-part> <tp:taxon-name-part taxon-name-part-type="species" reg="luzonensis">luzonensis</tp:taxon-name-part></tp:taxon-name></italic> Gahan, 1920, female, not type. 57. Habitus, lateral view; 58. Mesosoma and propodeum, dorsal view; 59. Antenna; 60. Head, frontal view; 61. Fore wing; 62. Head, lateral view; 63. Habitus, dorsal view; 64. Head and pronotum, dorsal view.</p></caption><graphic xmlns:xlink="http://www.w3.org/1999/xlink" xlink:href="zookeys-1257-153_article-157985__-g008.jpg" position="float" orientation="portrait" xlink:type="simple" id="oo_1454089.jpg"><uri content-type="original_file" xlink:type="simple">https://binary.pensoft.net/fig/1454089</uri></graphic></fig><fig id="F9" position="float" orientation="portrait"><object-id xmlns:xlink="http://www.w3.org/1999/xlink" content-type="doi" xlink:type="simple">10.3897/zookeys.1257.157985.figures65-72</object-id><object-id xmlns:xlink="http://www.w3.org/1999/xlink" content-type="arpha" xlink:type="simple">0798CDA9-8E81-5018-AF15-90525EE85202</object-id><label>Figures 65–72.</label><caption><p><italic><tp:taxon-name><tp:taxon-name-part taxon-name-part-type="genus" reg="Acroclisoides">Acroclisoides</tp:taxon-name-part> <tp:taxon-name-part taxon-name-part-type="species" reg="maculatus">maculatus</tp:taxon-name-part></tp:taxon-name></italic> Sureshan &amp; Narendran, 2002, female, not type. 65. Habitus, lateral view; 66. Mesosoma and propodeum, dorsal view; 67. Antenna; 68. Head, frontal view; 69. Fore wing; 70. Head, lateral view; 71. Habitus, dorsal view; 72. Head and pronotum, dorsal view.</p></caption><graphic xmlns:xlink="http://www.w3.org/1999/xlink" xlink:href="zookeys-1257-153_article-157985__-g009.jpg" position="float" orientation="portrait" xlink:type="simple" id="oo_1454090.jpg"><uri content-type="original_file" xlink:type="simple">https://binary.pensoft.net/fig/1454090</uri></graphic></fig><fig id="F10" position="float" orientation="portrait"><object-id xmlns:xlink="http://www.w3.org/1999/xlink" content-type="doi" xlink:type="simple">10.3897/zookeys.1257.157985.figures73-80</object-id><object-id xmlns:xlink="http://www.w3.org/1999/xlink" content-type="arpha" xlink:type="simple">2868CE3A-1A71-5BC3-8C89-E1817DC9487B</object-id><label>Figures 73–80.</label><caption><p><italic><tp:taxon-name><tp:taxon-name-part taxon-name-part-type="genus" reg="Acroclisoides">Acroclisoides</tp:taxon-name-part> <tp:taxon-name-part taxon-name-part-type="species" reg="major">major</tp:taxon-name-part></tp:taxon-name></italic> Girault &amp; Dodd, 1915, female, holotype 74. and female, not type 73, 75–80. 73. Habitus, lateral view; 74. Mesosoma and propodeum, dorsal view; 75. Antenna; 76. Head, frontal view; 77. Fore wing; 78. Head, lateral view; 79. Habitus, dorsal view; 80. Head and pronotum, dorsal view.</p></caption><graphic xmlns:xlink="http://www.w3.org/1999/xlink" xlink:href="zookeys-1257-153_article-157985__-g010.jpg" position="float" orientation="portrait" xlink:type="simple" id="oo_1454091.jpg"><uri content-type="original_file" xlink:type="simple">https://binary.pensoft.net/fig/1454091</uri></graphic></fig><fig id="F11" position="float" orientation="portrait"><object-id xmlns:xlink="http://www.w3.org/1999/xlink" content-type="doi" xlink:type="simple">10.3897/zookeys.1257.157985.figures81-88</object-id><object-id xmlns:xlink="http://www.w3.org/1999/xlink" content-type="arpha" xlink:type="simple">CEF31FFB-825C-5009-8B28-312F45962F9E</object-id><label>Figures 81–88.</label><caption><p><italic><tp:taxon-name><tp:taxon-name-part taxon-name-part-type="genus" reg="Acroclisoides">Acroclisoides</tp:taxon-name-part> <tp:taxon-name-part taxon-name-part-type="species" reg="marimbae">marimbae</tp:taxon-name-part></tp:taxon-name></italic> Tselikh &amp; Mitroiu, sp. nov., female, holotype. 81. Habitus, lateral view; 82. Mesosoma and propodeum, dorsal view; 83. Antenna; 84. Head, frontal view; 85. Fore wing; 86. Head, lateral view; 87. Habitus, dorsal view; 88. Head and pronotum, dorsal view.</p></caption><graphic xmlns:xlink="http://www.w3.org/1999/xlink" xlink:href="zookeys-1257-153_article-157985__-g011.jpg" position="float" orientation="portrait" xlink:type="simple" id="oo_1454092.jpg"><uri content-type="original_file" xlink:type="simple">https://binary.pensoft.net/fig/1454092</uri></graphic></fig><fig id="F12" position="float" orientation="portrait"><object-id xmlns:xlink="http://www.w3.org/1999/xlink" content-type="doi" xlink:type="simple">10.3897/zookeys.1257.157985.figures89-96</object-id><object-id xmlns:xlink="http://www.w3.org/1999/xlink" content-type="arpha" xlink:type="simple">D4407DAE-E55C-5ADF-B181-AF50B2E16670</object-id><label>Figures 89–96.</label><caption><p><italic><tp:taxon-name><tp:taxon-name-part taxon-name-part-type="genus" reg="Acroclisoides">Acroclisoides</tp:taxon-name-part> <tp:taxon-name-part taxon-name-part-type="species" reg="megacephalus">megacephalus</tp:taxon-name-part></tp:taxon-name></italic> Girault &amp; Dodd, 1915, female, holotype 90. and female, not type 89, 91–96. 89. Habitus, lateral view; 90. Mesosoma and propodeum, dorsal view; 91. Antenna; 92. Head, frontal view; 93. Fore wing; 94. Head, lateral view; 95. Habitus, dorsal view; 96. Head and pronotum, dorsal view.</p></caption><graphic xmlns:xlink="http://www.w3.org/1999/xlink" xlink:href="zookeys-1257-153_article-157985__-g012.jpg" position="float" orientation="portrait" xlink:type="simple" id="oo_1454093.jpg"><uri content-type="original_file" xlink:type="simple">https://binary.pensoft.net/fig/1454093</uri></graphic></fig><fig id="F16" position="float" orientation="portrait"><object-id xmlns:xlink="http://www.w3.org/1999/xlink" content-type="doi" xlink:type="simple">10.3897/zookeys.1257.157985.figures120-127</object-id><object-id xmlns:xlink="http://www.w3.org/1999/xlink" content-type="arpha" xlink:type="simple">36837284-1295-568D-99C1-96D30491510E</object-id><label>Figures 120–127.</label><caption><p><italic><tp:taxon-name><tp:taxon-name-part taxon-name-part-type="genus" reg="Acroclisoides">Acroclisoides</tp:taxon-name-part> <tp:taxon-name-part taxon-name-part-type="species" reg="sativus">sativus</tp:taxon-name-part></tp:taxon-name></italic> Kumar &amp; Khan, 2012, female, not type. 120. Habitus, lateral view; 121. Mesosoma and propodeum, dorsal view; 122. Antenna; 123. Head, frontal view; 124. Fore wing; 125. Head, lateral view; 126. Habitus, dorsal view; 127. Head and pronotum, dorsal view.</p></caption><graphic xmlns:xlink="http://www.w3.org/1999/xlink" xlink:href="zookeys-1257-153_article-157985__-g016.jpg" position="float" orientation="portrait" xlink:type="simple" id="oo_1454097.jpg"><uri content-type="original_file" xlink:type="simple">https://binary.pensoft.net/fig/1454097</uri></graphic></fig><fig id="F17" position="float" orientation="portrait"><object-id xmlns:xlink="http://www.w3.org/1999/xlink" content-type="doi" xlink:type="simple">10.3897/zookeys.1257.157985.figures128-135</object-id><object-id xmlns:xlink="http://www.w3.org/1999/xlink" content-type="arpha" xlink:type="simple">E05F2D51-E8B9-5B32-AFA8-FE4EE25EAD16</object-id><label>Figures 128–135.</label><caption><p><italic><tp:taxon-name><tp:taxon-name-part taxon-name-part-type="genus" reg="Acroclisoides">Acroclisoides</tp:taxon-name-part> <tp:taxon-name-part taxon-name-part-type="species" reg="simbis">simbis</tp:taxon-name-part></tp:taxon-name></italic> Tselikh &amp; Mitroiu, sp. nov., female, holotype. 128. Habitus, lateral view; 129. Mesosoma and propodeum, dorsal view; 130. Antenna; 131. Head, frontal view; 132. Fore wing; 133. Head, lateral view; 134. Habitus, dorsal view; 135. Head and pronotum, dorsal view.</p></caption><graphic xmlns:xlink="http://www.w3.org/1999/xlink" xlink:href="zookeys-1257-153_article-157985__-g017.jpg" position="float" orientation="portrait" xlink:type="simple" id="oo_1454098.jpg"><uri content-type="original_file" xlink:type="simple">https://binary.pensoft.net/fig/1454098</uri></graphic></fig><fig id="F20" position="float" orientation="portrait"><object-id xmlns:xlink="http://www.w3.org/1999/xlink" content-type="doi" xlink:type="simple">10.3897/zookeys.1257.157985.figures152-159</object-id><object-id xmlns:xlink="http://www.w3.org/1999/xlink" content-type="arpha" xlink:type="simple">1B2F7507-6FFD-5BAA-8711-2297BD93B6F4</object-id><label>Figures 152–159.</label><caption><p><italic><tp:taxon-name><tp:taxon-name-part taxon-name-part-type="genus" reg="Acroclisoides">Acroclisoides</tp:taxon-name-part> <tp:taxon-name-part taxon-name-part-type="species" reg="spilopterus">spilopterus</tp:taxon-name-part></tp:taxon-name></italic> (Masi, 1917), female, paralectotype. 152. Habitus, lateral view; 153. Mesosoma and propodeum, dorsal view; 154. Antenna; 155. Head, frontal view; 156. Fore wing; 157. Head, lateral view; 158. Habitus, dorsal view; 159. Head and pronotum, dorsal view.</p></caption><graphic xmlns:xlink="http://www.w3.org/1999/xlink" xlink:href="zookeys-1257-153_article-157985__-g020.jpg" position="float" orientation="portrait" xlink:type="simple" id="oo_1454101.jpg"><uri content-type="original_file" xlink:type="simple">https://binary.pensoft.net/fig/1454101</uri></graphic></fig><fig id="F21" position="float" orientation="portrait"><object-id xmlns:xlink="http://www.w3.org/1999/xlink" content-type="doi" xlink:type="simple">10.3897/zookeys.1257.157985.figures160-167</object-id><object-id xmlns:xlink="http://www.w3.org/1999/xlink" content-type="arpha" xlink:type="simple">640BD636-9530-5FC7-AB5C-AACF4BBA7C41</object-id><label>Figures 160–167.</label><caption><p><italic><tp:taxon-name><tp:taxon-name-part taxon-name-part-type="genus" reg="Acroclisoides">Acroclisoides</tp:taxon-name-part> <tp:taxon-name-part taxon-name-part-type="species" reg="supramaculatus">supramaculatus</tp:taxon-name-part></tp:taxon-name></italic> Tselikh, sp. nov., female, holotype. 160. Habitus, lateral view; 161. Mesosoma and propodeum, dorsal view; 162. Antenna; 163. Head, frontal view; 164. Fore wing; 165. Head, lateral view; 166. Habitus, dorsal view; 167. Head and pronotum, dorsal view.</p></caption><graphic xmlns:xlink="http://www.w3.org/1999/xlink" xlink:href="zookeys-1257-153_article-157985__-g021.jpg" position="float" orientation="portrait" xlink:type="simple" id="oo_1454102.jpg"><uri content-type="original_file" xlink:type="simple">https://binary.pensoft.net/fig/1454102</uri></graphic></fig><fig id="F23" position="float" orientation="portrait"><object-id xmlns:xlink="http://www.w3.org/1999/xlink" content-type="doi" xlink:type="simple">10.3897/zookeys.1257.157985.figures176-183</object-id><object-id xmlns:xlink="http://www.w3.org/1999/xlink" content-type="arpha" xlink:type="simple">214B4989-AD18-5A00-A0B1-B0C5B5538BFA</object-id><label>Figures 176–183.</label><caption><p><italic><tp:taxon-name><tp:taxon-name-part taxon-name-part-type="genus" reg="Acroclisoides">Acroclisoides</tp:taxon-name-part> <tp:taxon-name-part taxon-name-part-type="species" reg="tectacorisi">tectacorisi</tp:taxon-name-part></tp:taxon-name></italic> (Girault, 1924), female, not type. 176. Habitus, lateral view; 177. Mesosoma and propodeum, dorsal view; 178. Antenna; 179. Head, frontal view; 180. Fore wing; 181. Head, lateral view; 182. Habitus, dorsal view; 183. Head and pronotum, dorsal view.</p></caption><graphic xmlns:xlink="http://www.w3.org/1999/xlink" xlink:href="zookeys-1257-153_article-157985__-g023.jpg" position="float" orientation="portrait" xlink:type="simple" id="oo_1454104.jpg"><uri content-type="original_file" xlink:type="simple">https://binary.pensoft.net/fig/1454104</uri></graphic></fig><fig id="F7" position="float" orientation="portrait"><object-id xmlns:xlink="http://www.w3.org/1999/xlink" content-type="doi" xlink:type="simple">10.3897/zookeys.1257.157985.figures49-56</object-id><object-id xmlns:xlink="http://www.w3.org/1999/xlink" content-type="arpha" xlink:type="simple">E705AB8A-FFF6-5DDC-AA52-3A6CE6C2433A</object-id><label>Figures 49–56.</label><caption><p><italic><tp:taxon-name><tp:taxon-name-part taxon-name-part-type="genus" reg="Acroclisoides">Acroclisoides</tp:taxon-name-part> <tp:taxon-name-part taxon-name-part-type="species" reg="laticeps">laticeps</tp:taxon-name-part></tp:taxon-name></italic> Girault &amp; Dodd, 1915, female, holotype 51, 53. and female, not type 49, 50, 52, 54–56. 49. Habitus, lateral view; 50. Mesosoma and propodeum, dorsal view; 51. Antenna; 52. Head, frontal view; 53. Fore wing; 54. Clypeus; 55. Habitus, dorsal view; 56. Head and pronotum, dorsal view.</p></caption><graphic xmlns:xlink="http://www.w3.org/1999/xlink" xlink:href="zookeys-1257-153_article-157985__-g007.jpg" position="float" orientation="portrait" xlink:type="simple" id="oo_1454088.jpg"><uri content-type="original_file" xlink:type="simple">https://binary.pensoft.net/fig/1454088</uri></graphic></fig><fig id="F15" position="float" orientation="portrait"><object-id xmlns:xlink="http://www.w3.org/1999/xlink" content-type="doi" xlink:type="simple">10.3897/zookeys.1257.157985.figures113-119</object-id><object-id xmlns:xlink="http://www.w3.org/1999/xlink" content-type="arpha" xlink:type="simple">B1650952-D9B4-5E05-9F3C-D050D1DB85BA</object-id><label>Figures 113–119.</label><caption><p><italic><tp:taxon-name><tp:taxon-name-part taxon-name-part-type="genus" reg="Acroclisoides">Acroclisoides</tp:taxon-name-part> <tp:taxon-name-part taxon-name-part-type="species" reg="quintus">quintus</tp:taxon-name-part></tp:taxon-name></italic> Xiao &amp; Huang, 2000, female, holotype. 113. Habitus, lateral view; 114. Mesosoma and propodeum, dorsal view; 115. Antenna; 116. Head, frontal view; 117. Fore wing; 118. Habitus, dorsal view; 119. Head, mesosoma and propodeum, dorsal view.</p></caption><graphic xmlns:xlink="http://www.w3.org/1999/xlink" xlink:href="zookeys-1257-153_article-157985__-g015.jpg" position="float" orientation="portrait" xlink:type="simple" id="oo_1454096.jpg"><uri content-type="original_file" xlink:type="simple">https://binary.pensoft.net/fig/1454096</uri></graphic></fig></tp:treatment-sec><ref-list><ref id="B30"><mixed-citation xmlns:xlink="http://www.w3.org/1999/xlink" xlink:type="simple"><person-group><name name-style="western"><surname>Xiao</surname><given-names>H</given-names></name><name name-style="western"><surname>Huang</surname><given-names>DW</given-names></name></person-group> (<year>2000</year>) <article-title>Taxonomic study on genus <italic><tp:taxon-name><tp:taxon-name-part taxon-name-part-type="genus">Acroclisoides</tp:taxon-name-part></tp:taxon-name></italic> Girault and Dodd from China (<tp:taxon-name><tp:taxon-name-part taxon-name-part-type="order">Hymenoptera</tp:taxon-name-part></tp:taxon-name>: <tp:taxon-name><tp:taxon-name-part taxon-name-part-type="family">Pteromalidae</tp:taxon-name-part></tp:taxon-name>).</article-title><source>Dong Wu Fen Lei Xue Bao</source><volume>25</volume>(<issue>1</issue>): <fpage>94</fpage>–<lpage>99</lpage>.</mixed-citation></ref></ref-list></tp:taxon-treatment>
