# Supplementary material for: ﻿Revision of Acroclisoides Girault & Dodd, 1915 (Chalcidoidea, Pteromalidae, Metasteninae)
Source: Zookeys. 2025 Oct 30;1257:153–214. doi: 10.3897/zookeys.1257.157985 (PMC12592997; doi:10.3897/zookeys.1257.157985)
Supplement: XML Treatment for Acroclisoides africanus [file zookeys.1257.157985-treatment2.xml]

<!DOCTYPE tp:taxon-treatment
  PUBLIC "-//TaxonX//DTD Taxonomic Treatment Publishing DTD v0 20100105//EN" "tax-treatment-NSO.dtd">
<tp:taxon-treatment xmlns:tp="http://www.plazi.org/taxpub"><tp:treatment-meta><kwd-group><label>Taxon classification</label><kwd>
                <named-content content-type="kingdom">Animalia</named-content>
              </kwd><kwd>
                <named-content content-type="order">Hymenoptera</named-content>
              </kwd><kwd>
                <named-content content-type="family">Pteromalidae</named-content>
              </kwd></kwd-group><mixed-citation publication-type="journal"><person-group><name><surname>Tselikh</surname><given-names>Ekaterina V.</given-names></name><name><surname>Mitroiu</surname><given-names>Mircea-Dan</given-names></name><name><surname>Lee</surname><given-names>Jaehyeon</given-names></name><name><surname>Dale-Skey</surname><given-names>Natalie</given-names></name><name><surname>Ku</surname><given-names>Deok-Seo</given-names></name></person-group><article-title>﻿Revision of <italic><tp:taxon-name><tp:taxon-name-part taxon-name-part-type="genus" reg="Acroclisoides">Acroclisoides</tp:taxon-name-part></tp:taxon-name></italic> Girault &amp; Dodd, 1915 (<tp:taxon-name><tp:taxon-name-part taxon-name-part-type="superfamily">Chalcidoidea</tp:taxon-name-part></tp:taxon-name>, <tp:taxon-name><tp:taxon-name-part taxon-name-part-type="family">Pteromalidae</tp:taxon-name-part></tp:taxon-name>, <tp:taxon-name><tp:taxon-name-part taxon-name-part-type="subfamily">Metasteninae</tp:taxon-name-part></tp:taxon-name>)</article-title><source>Zookeys</source><day>30</day><month>10</month><year>2025</year><volume>1257</volume><fpage>153</fpage><lpage>214</lpage><pub-id pub-id-type="doi">10.3897/zookeys.1257.157985</pub-id></mixed-citation></tp:treatment-meta><tp:nomenclature><label>﻿</label><tp:taxon-name><object-id xmlns:xlink="http://www.w3.org/1999/xlink" content-type="arpha" xlink:type="simple">15F54960-0312-570D-8EC5-622F38CDA652</object-id>
              <tp:taxon-name-part taxon-name-part-type="genus" reg="Acroclisoides">Acroclisoides</tp:taxon-name-part>
              <tp:taxon-name-part taxon-name-part-type="species" reg="africanus">africanus</tp:taxon-name-part>
            </tp:taxon-name><tp:taxon-authority>Ferrière, 1940</tp:taxon-authority><xref ref-type="fig" rid="F1">Figs 1–8</xref><tp:nomenclature-citation-list><tp:nomenclature-citation><tp:taxon-name>
                  <tp:taxon-name-part taxon-name-part-type="genus" reg="Acroclisoides">Acroclisoides</tp:taxon-name-part> <tp:taxon-name-part taxon-name-part-type="species" reg="africanus">africanus</tp:taxon-name-part></tp:taxon-name><comment>Ferrière, 1940: 145. Syntype female (<named-content xmlns:xlink="http://www.w3.org/1999/xlink" content-type="dwc:institutional_code" xlink:title="Natural History Museum (London" xlink:href="http://grbio.org/institution/natural-history-museum-london" xlink:type="simple">NHMUK</named-content>, examined).</comment></tp:nomenclature-citation></tp:nomenclature-citation-list></tp:nomenclature><tp:treatment-sec sec-type="type material" id="SECID0E4JAI"><title>Type material.</title><p><bold><italic>Syntype</italic></bold> • female, Kenya, “E. AFRICA Kenya”, “1137. 17.7.33 Ex Eggs <italic><tp:taxon-name><tp:taxon-name-part taxon-name-part-type="genus" reg="Antestia">Antestia</tp:taxon-name-part> <tp:taxon-name-part taxon-name-part-type="species" reg="lineaticollis">lineaticollis</tp:taxon-name-part></tp:taxon-name></italic> Kiambu R.H. LePelley”, “1137”, “Type”, “<italic><tp:taxon-name><tp:taxon-name-part taxon-name-part-type="genus" reg="Acroclisoides">Acroclisoides</tp:taxon-name-part> <tp:taxon-name-part taxon-name-part-type="species" reg="africanus">africanus</tp:taxon-name-part></tp:taxon-name></italic> ♀ Ch. Ferrière Type”, “Pres. By Imp. Inst. Ent. B.M. 1940-163”, “B.M. TYPE HYM. 5.865” (<named-content xmlns:xlink="http://www.w3.org/1999/xlink" content-type="dwc:institutional_code" xlink:title="Natural History Museum (London" xlink:href="http://grbio.org/institution/natural-history-museum-london" xlink:type="simple">NHMUK</named-content>).</p><fig id="F1" position="float" orientation="portrait"><object-id xmlns:xlink="http://www.w3.org/1999/xlink" content-type="doi" xlink:type="simple">10.3897/zookeys.1257.157985.figures1-8</object-id><object-id xmlns:xlink="http://www.w3.org/1999/xlink" content-type="arpha" xlink:type="simple">76877D05-675A-5B55-8735-50C1BE228EE4</object-id><label>Figures 1–8.</label><caption><p><italic><tp:taxon-name><tp:taxon-name-part taxon-name-part-type="genus" reg="Acroclisoides">Acroclisoides</tp:taxon-name-part> <tp:taxon-name-part taxon-name-part-type="species" reg="africanus">africanus</tp:taxon-name-part></tp:taxon-name></italic> Ferrière, 1940, 1. female, holotype and 2–8. female, not type. 1. Habitus, lateral view; 2. Mesosoma and propodeum, dorsal view; 3. Antenna; 4. Head, frontal view; 5. Fore wing; 6. Head, lateral view; 7. Habitus, dorsal view; 8. Head and pronotum, dorsal view.</p></caption><graphic xmlns:xlink="http://www.w3.org/1999/xlink" xlink:href="zookeys-1257-153_article-157985__-g001.jpg" position="float" orientation="portrait" xlink:type="simple" id="oo_1454082.jpg"><uri content-type="original_file" xlink:type="simple">https://binary.pensoft.net/fig/1454082</uri></graphic></fig></tp:treatment-sec><tp:treatment-sec sec-type="material" id="SECID0E1LAI"><title>Additional material examined.</title><p>Democratic Republic of the Congo • 5 females, “BELGIAN CONGO Mulungu Dist. 1947 P.C. Lefevre 492”, “IMP. INST ENT. COLL. NO. 10426”, “Ex. <italic><tp:taxon-name><tp:taxon-name-part taxon-name-part-type="genus" reg="Antestia">Antestia</tp:taxon-name-part></tp:taxon-name></italic> sp. nr. <italic>Lineaticollis</italic> Stal.”, “Pres. By Imp. Inst. Ent. B.M. 1948-321”, “<named-content xmlns:xlink="http://www.w3.org/1999/xlink" content-type="dwc:institutional_code" xlink:title="Natural History Museum (London" xlink:href="http://grbio.org/institution/natural-history-museum-london" xlink:type="simple">NHMUK</named-content> 013456011”, “<named-content xmlns:xlink="http://www.w3.org/1999/xlink" content-type="dwc:institutional_code" xlink:title="Natural History Museum (London" xlink:href="http://grbio.org/institution/natural-history-museum-london" xlink:type="simple">NHMUK</named-content> 013456015”, “<named-content xmlns:xlink="http://www.w3.org/1999/xlink" content-type="dwc:institutional_code" xlink:title="Natural History Museum (London" xlink:href="http://grbio.org/institution/natural-history-museum-london" xlink:type="simple">NHMUK</named-content> 013456016”, “<named-content xmlns:xlink="http://www.w3.org/1999/xlink" content-type="dwc:institutional_code" xlink:title="Natural History Museum (London" xlink:href="http://grbio.org/institution/natural-history-museum-london" xlink:type="simple">NHMUK</named-content> 013456017”, “<named-content xmlns:xlink="http://www.w3.org/1999/xlink" content-type="dwc:institutional_code" xlink:title="Natural History Museum (London" xlink:href="http://grbio.org/institution/natural-history-museum-london" xlink:type="simple">NHMUK</named-content> 013456018” (<named-content xmlns:xlink="http://www.w3.org/1999/xlink" content-type="dwc:institutional_code" xlink:title="Natural History Museum (London" xlink:href="http://grbio.org/institution/natural-history-museum-london" xlink:type="simple">NHMUK</named-content>, <named-content xmlns:xlink="http://www.w3.org/1999/xlink" content-type="dwc:institutional_code" xlink:title="Zoological Institute of the Russian Academy of Sciences" xlink:href="http://grbio.org/institution/zoological-institute-russian-academy-sciences" xlink:type="simple">ZISP</named-content>) • 2 females, “Mus. Congo, Rutshuru, III-1937, J. Ghesquière, 6135” (<abbrev xmlns:xlink="http://www.w3.org/1999/xlink" xlink:title="Musée royal de l’Afrique centrale / Koninklijk Museum voor Midden-Afrika" id="ABBRID0EFNAI" xlink:type="simple">MRAC</abbrev>) • 1 female, “Mus. Congo, Mulungu, 1937, P. Lefèvre, 27”, “Récolté sur Caféier” (<abbrev xmlns:xlink="http://www.w3.org/1999/xlink" xlink:title="Musée royal de l’Afrique centrale / Koninklijk Museum voor Midden-Afrika" id="ABBRID0EJNAI" xlink:type="simple">MRAC</abbrev>). Uganda • 8 females, 4 males, “UGANDA Jono 5.IV.1926 H. Hargreaves”, “Ex eggs <italic><tp:taxon-name><tp:taxon-name-part taxon-name-part-type="genus" reg="Antestia">Antestia</tp:taxon-name-part> <tp:taxon-name-part taxon-name-part-type="species" reg="lineaticollis">lineaticollis</tp:taxon-name-part></tp:taxon-name></italic>”, “<named-content xmlns:xlink="http://www.w3.org/1999/xlink" content-type="dwc:institutional_code" xlink:title="Natural History Museum (London" xlink:href="http://grbio.org/institution/natural-history-museum-london" xlink:type="simple">NHMUK</named-content> 013455892”, “<named-content xmlns:xlink="http://www.w3.org/1999/xlink" content-type="dwc:institutional_code" xlink:title="Natural History Museum (London" xlink:href="http://grbio.org/institution/natural-history-museum-london" xlink:type="simple">NHMUK</named-content> 013455893”, “<named-content xmlns:xlink="http://www.w3.org/1999/xlink" content-type="dwc:institutional_code" xlink:title="Natural History Museum (London" xlink:href="http://grbio.org/institution/natural-history-museum-london" xlink:type="simple">NHMUK</named-content> 013455894”, “<named-content xmlns:xlink="http://www.w3.org/1999/xlink" content-type="dwc:institutional_code" xlink:title="Natural History Museum (London" xlink:href="http://grbio.org/institution/natural-history-museum-london" xlink:type="simple">NHMUK</named-content> 013455895”, “<named-content xmlns:xlink="http://www.w3.org/1999/xlink" content-type="dwc:institutional_code" xlink:title="Natural History Museum (London" xlink:href="http://grbio.org/institution/natural-history-museum-london" xlink:type="simple">NHMUK</named-content> 013455896”, “<named-content xmlns:xlink="http://www.w3.org/1999/xlink" content-type="dwc:institutional_code" xlink:title="Natural History Museum (London" xlink:href="http://grbio.org/institution/natural-history-museum-london" xlink:type="simple">NHMUK</named-content> 013455897”, “<named-content xmlns:xlink="http://www.w3.org/1999/xlink" content-type="dwc:institutional_code" xlink:title="Natural History Museum (London" xlink:href="http://grbio.org/institution/natural-history-museum-london" xlink:type="simple">NHMUK</named-content> 013455898”, “<named-content xmlns:xlink="http://www.w3.org/1999/xlink" content-type="dwc:institutional_code" xlink:title="Natural History Museum (London" xlink:href="http://grbio.org/institution/natural-history-museum-london" xlink:type="simple">NHMUK</named-content> 013455899”, “<named-content xmlns:xlink="http://www.w3.org/1999/xlink" content-type="dwc:institutional_code" xlink:title="Natural History Museum (London" xlink:href="http://grbio.org/institution/natural-history-museum-london" xlink:type="simple">NHMUK</named-content> 013455900”, “<named-content xmlns:xlink="http://www.w3.org/1999/xlink" content-type="dwc:institutional_code" xlink:title="Natural History Museum (London" xlink:href="http://grbio.org/institution/natural-history-museum-london" xlink:type="simple">NHMUK</named-content> 013455901”, “<named-content xmlns:xlink="http://www.w3.org/1999/xlink" content-type="dwc:institutional_code" xlink:title="Natural History Museum (London" xlink:href="http://grbio.org/institution/natural-history-museum-london" xlink:type="simple">NHMUK</named-content> 013455902”, “<named-content xmlns:xlink="http://www.w3.org/1999/xlink" content-type="dwc:institutional_code" xlink:title="Natural History Museum (London" xlink:href="http://grbio.org/institution/natural-history-museum-london" xlink:type="simple">NHMUK</named-content> 013455903” (<named-content xmlns:xlink="http://www.w3.org/1999/xlink" content-type="dwc:institutional_code" xlink:title="Natural History Museum (London" xlink:href="http://grbio.org/institution/natural-history-museum-london" xlink:type="simple">NHMUK</named-content>).</p></tp:treatment-sec><tp:treatment-sec sec-type="description" id="SECID0EMPAI"><title>Description.</title><p><bold>Female.</bold> Body length 1.13–1.50 mm; fore wing length 1.13–1.45 mm.</p><p><bold><italic>Coloration</italic>.</bold> Head and mesosoma dorsally dark blue with diffuse metallic luster; head frontally dark green with diffuse coppery luster; antenna with scape yellow; pedicel and anelli yellowish brown; <abbrev xmlns:xlink="http://www.w3.org/1999/xlink" xlink:title="funicular segments" id="ABBRID0E2PAI" xlink:type="simple">F1</abbrev>–<abbrev xmlns:xlink="http://www.w3.org/1999/xlink" xlink:title="funicular segments" id="ABBRID0E6PAI" xlink:type="simple">F6</abbrev> and clava brown. All coxae, femora and tibiae yellowish brown, all tarsi yellow. Fore wing hyaline, venation brown. Metasoma dorsally dark brown with metallic blue luster; ovipositor sheaths yellowish brown or brown.</p><p><bold><italic>Sculpture</italic>.</bold> Head and mesosoma reticulate; clypeus striate-reticulate; scutellum strongly reticulate, but frenal area finely reticulate; propodeum reticulate, nucha alutaceous; petiole smooth; metasoma smooth and shiny.</p><p><bold><italic>Head</italic>.</bold> In dorsal view 2.10–2.22 × as broad as long and 1.15–1.38 × as broad as mesoscutum; in frontal view 1.40–1.50 × as broad as high. <abbrev xmlns:xlink="http://www.w3.org/1999/xlink" xlink:title="posterior ocellar line" id="ABBRID0ERQAI" xlink:type="simple">POL</abbrev> 0.75–0.90 × as long as <abbrev xmlns:xlink="http://www.w3.org/1999/xlink" xlink:title="ocello–ocular line" id="ABBRID0EVQAI" xlink:type="simple">OOL</abbrev>. Eye height 1.11–1.19 × eye length and 1.66–1.82 × malar space. Distance between antennal toruli and lower margin of clypeus 4.70–5.00 × distance between antennal toruli and median ocellus. Antenna with scape 0.97–1.00 × as long as eye height and 1.11–1.15 × as long as eye length; pedicel 1.25–1.38 × as long as broad; combined length of pedicel and flagellum 1.12–1.20 × breadth of head; <abbrev xmlns:xlink="http://www.w3.org/1999/xlink" xlink:title="funicular segments" id="ABBRID0EZQAI" xlink:type="simple">F1</abbrev>–<abbrev xmlns:xlink="http://www.w3.org/1999/xlink" xlink:title="funicular segments" id="ABBRID0E4QAI" xlink:type="simple">F6</abbrev> longer than broad, <abbrev xmlns:xlink="http://www.w3.org/1999/xlink" xlink:title="funicular segments" id="ABBRID0EBRAI" xlink:type="simple">F1</abbrev> 2.10–2.66 × as long as broad and with two rows of sensilla; clava 2.80–3.00 × as long as broad, with small microsetose area on C3 and <abbrev xmlns:xlink="http://www.w3.org/1999/xlink" xlink:title="claval segments" id="ABBRID0EFRAI" xlink:type="simple">C4</abbrev>. Lower posterior corner of gena rounded. Lower margin of clypeus deeply concave bilaterally, in middle part arched and straight.</p><p><bold><italic>Mesosoma</italic>.</bold> 1.20–1.26 × as long as broad. Scutellum moderately arched, 0.83–0.85 × as long as broad, frenal area differentiated by a change in sculpture. Propodeum 0.50–0.54 × as long as scutellum, without costula and median carina, nucha small. Fore wing 1.89–2.06 × as long as its maximum width; basal cell setose; basal vein setose; speculum small and closed below; M 0.76–0.81 × as long as <abbrev xmlns:xlink="http://www.w3.org/1999/xlink" xlink:title="postmarginal vein" id="ABBRID0EQRAI" xlink:type="simple">PM</abbrev> and 1.35–1.62 × as long as S, stigma small.</p><p><bold><italic>Metasoma</italic>.</bold> 1.39–1.40 × as long as broad, 0.83–0.89 × as long as mesosoma, 0.61–0.72 × as long as mesosoma and head. Petiole 1.00–1.22 × as long as broad. Ovipositor sheaths projecting slightly beyond apex of metasoma.</p><p><bold>Male.</bold> Body length 0.85–0.92 mm; fore wing length 0.75–0.90 mm. Distance between antennal toruli and lower margin of clypeus 3.00–3.10 × distance between antennal toruli and median ocellus. Propodeum 0.70–0.76 × as long as scutellum. Fore wing with M 0.95–1.00 × as long as <abbrev xmlns:xlink="http://www.w3.org/1999/xlink" xlink:title="postmarginal vein" id="ABBRID0E6RAI" xlink:type="simple">PM</abbrev>. Otherwise, similar to female.</p></tp:treatment-sec><tp:treatment-sec sec-type="biology" id="SECID0EDSAI"><title>Biology.</title><p>Egg parasitoid of the hemipterans <italic><tp:taxon-name><tp:taxon-name-part taxon-name-part-type="genus" reg="Antestiopsis">Antestiopsis</tp:taxon-name-part> <tp:taxon-name-part taxon-name-part-type="species" reg="faceta">faceta</tp:taxon-name-part></tp:taxon-name></italic> (Germar, 1837), <italic><tp:taxon-name><tp:taxon-name-part taxon-name-part-type="genus" reg="Antestia">A.</tp:taxon-name-part> <tp:taxon-name-part taxon-name-part-type="species" reg="lineaticollis">lineaticollis</tp:taxon-name-part></tp:taxon-name></italic> (Stål, 1853), <italic><tp:taxon-name><tp:taxon-name-part taxon-name-part-type="genus" reg="Antestia">A.</tp:taxon-name-part> <tp:taxon-name-part taxon-name-part-type="species" reg="facetoides">facetoides</tp:taxon-name-part></tp:taxon-name></italic> Greathead, 1965, <italic><tp:taxon-name><tp:taxon-name-part taxon-name-part-type="genus" reg="Antestia">A.</tp:taxon-name-part> <tp:taxon-name-part taxon-name-part-type="species" reg="intricata">intricata</tp:taxon-name-part></tp:taxon-name></italic> (Ghesquière &amp; Carayon, 1948), <italic><tp:taxon-name><tp:taxon-name-part taxon-name-part-type="genus" reg="Antestia">A.</tp:taxon-name-part> <tp:taxon-name-part taxon-name-part-type="species" reg="orbitalis">orbitalis</tp:taxon-name-part></tp:taxon-name></italic> (Westwood, 1837), <italic><tp:taxon-name><tp:taxon-name-part taxon-name-part-type="genus" reg="Antestia">A.</tp:taxon-name-part> <tp:taxon-name-part taxon-name-part-type="species" reg="thunbergii">thunbergii</tp:taxon-name-part></tp:taxon-name></italic> (Gmelin, 1790), <italic><tp:taxon-name><tp:taxon-name-part taxon-name-part-type="genus" reg="Atelocera">Atelocera</tp:taxon-name-part> <tp:taxon-name-part taxon-name-part-type="species" reg="notatipennis">notatipennis</tp:taxon-name-part></tp:taxon-name></italic> Stål, 1858, (<tp:taxon-name><tp:taxon-name-part taxon-name-part-type="family">Pentatomidae</tp:taxon-name-part></tp:taxon-name>) and hyperparasitoids of <italic><tp:taxon-name><tp:taxon-name-part taxon-name-part-type="genus" reg="Asolcus">Asolcus</tp:taxon-name-part></tp:taxon-name></italic> sp. and <italic><tp:taxon-name><tp:taxon-name-part taxon-name-part-type="genus" reg="Trissolcus">Trissolcus</tp:taxon-name-part></tp:taxon-name></italic> sp. (<tp:taxon-name><tp:taxon-name-part taxon-name-part-type="family">Scelionidae</tp:taxon-name-part></tp:taxon-name>) (UCD <xref ref-type="bibr" rid="B6">Community 2025</xref>).</p></tp:treatment-sec><tp:treatment-sec sec-type="distribution" id="SECID0ESVAI"><title>Distribution.</title><p>Burundi, Democratic Republic of the Congo, Kenya, Madagascar, Senegal, Uganda (UCD <xref ref-type="bibr" rid="B6">Community 2025</xref>).</p></tp:treatment-sec><tp:treatment-sec sec-type="comments" id="SECID0E3VAI"><title>Comments.</title><p><italic><tp:taxon-name><tp:taxon-name-part taxon-name-part-type="genus" reg="Acroclisoides">Acroclisoides</tp:taxon-name-part> <tp:taxon-name-part taxon-name-part-type="species" reg="africanus">africanus</tp:taxon-name-part></tp:taxon-name></italic> Ferrière belongs to a group of species where both sexes have a hyaline fore wing. This species is very similar to <italic><tp:taxon-name><tp:taxon-name-part taxon-name-part-type="genus" reg="Acroclisoides">A.</tp:taxon-name-part> <tp:taxon-name-part taxon-name-part-type="species" reg="simbis">simbis</tp:taxon-name-part></tp:taxon-name></italic> Tselikh &amp; Mitroiu, sp. nov.; the differences between these species are given in the key.</p><p>Material from Ghana was misidentified as <italic><tp:taxon-name><tp:taxon-name-part taxon-name-part-type="genus" reg="Acroclisoides">A.</tp:taxon-name-part> <tp:taxon-name-part taxon-name-part-type="species" reg="africanus">africanus</tp:taxon-name-part></tp:taxon-name></italic> Ferrière by D.S. Hill; in this paper this material is considered to be a new species, <italic><tp:taxon-name><tp:taxon-name-part taxon-name-part-type="genus" reg="Acroclisoides">A.</tp:taxon-name-part> <tp:taxon-name-part taxon-name-part-type="species" reg="fusus">fusus</tp:taxon-name-part></tp:taxon-name></italic> Tselikh &amp; Mitroiu, sp. nov. (see below).</p></tp:treatment-sec><ref-list><ref id="B6"><mixed-citation xmlns:xlink="http://www.w3.org/1999/xlink" xlink:type="simple"><person-group><name name-style="western"><surname>Community</surname><given-names>UCD</given-names></name></person-group> (<year>2025</year>) Universal <tp:taxon-name><tp:taxon-name-part taxon-name-part-type="superfamily">Chalcidoidea</tp:taxon-name-part></tp:taxon-name> Database (UCD) curated in TaxonWorks. 1143 pp. <ext-link xlink:href="https://sfg.taxonworks.org/api/v1/" ext-link-type="uri" xlink:type="simple">https://sfg.taxonworks.org/api/v1/</ext-link> [accessed on 27 February 2025]</mixed-citation></ref></ref-list></tp:taxon-treatment>
