# Supplementary material for: ﻿Revision of Acroclisoides Girault & Dodd, 1915 (Chalcidoidea, Pteromalidae, Metasteninae)
Source: Zookeys. 2025 Oct 30;1257:153–214. doi: 10.3897/zookeys.1257.157985 (PMC12592997; doi:10.3897/zookeys.1257.157985)
Supplement: XML Treatment for Acroclisoides bicolor [file zookeys.1257.157985-treatment3.xml]

<!DOCTYPE tp:taxon-treatment
  PUBLIC "-//TaxonX//DTD Taxonomic Treatment Publishing DTD v0 20100105//EN" "tax-treatment-NSO.dtd">
<tp:taxon-treatment xmlns:tp="http://www.plazi.org/taxpub"><tp:treatment-meta><kwd-group><label>Taxon classification</label><kwd>
                <named-content content-type="kingdom">Animalia</named-content>
              </kwd><kwd>
                <named-content content-type="order">Hymenoptera</named-content>
              </kwd><kwd>
                <named-content content-type="family">Pteromalidae</named-content>
              </kwd></kwd-group><mixed-citation publication-type="journal"><person-group><name><surname>Tselikh</surname><given-names>Ekaterina V.</given-names></name><name><surname>Mitroiu</surname><given-names>Mircea-Dan</given-names></name><name><surname>Lee</surname><given-names>Jaehyeon</given-names></name><name><surname>Dale-Skey</surname><given-names>Natalie</given-names></name><name><surname>Ku</surname><given-names>Deok-Seo</given-names></name></person-group><article-title>﻿Revision of <italic><tp:taxon-name><tp:taxon-name-part taxon-name-part-type="genus" reg="Acroclisoides">Acroclisoides</tp:taxon-name-part></tp:taxon-name></italic> Girault &amp; Dodd, 1915 (<tp:taxon-name><tp:taxon-name-part taxon-name-part-type="superfamily">Chalcidoidea</tp:taxon-name-part></tp:taxon-name>, <tp:taxon-name><tp:taxon-name-part taxon-name-part-type="family">Pteromalidae</tp:taxon-name-part></tp:taxon-name>, <tp:taxon-name><tp:taxon-name-part taxon-name-part-type="subfamily">Metasteninae</tp:taxon-name-part></tp:taxon-name>)</article-title><source>Zookeys</source><day>30</day><month>10</month><year>2025</year><volume>1257</volume><fpage>153</fpage><lpage>214</lpage><pub-id pub-id-type="doi">10.3897/zookeys.1257.157985</pub-id></mixed-citation></tp:treatment-meta><tp:nomenclature><label>﻿</label><tp:taxon-name><object-id xmlns:xlink="http://www.w3.org/1999/xlink" content-type="arpha" xlink:type="simple">0D7B027E-00E3-55CC-B50D-8B5DF17BC39D</object-id>
              <tp:taxon-name-part taxon-name-part-type="genus" reg="Acroclisoides">Acroclisoides</tp:taxon-name-part>
              <tp:taxon-name-part taxon-name-part-type="species" reg="bicolor">bicolor</tp:taxon-name-part>
            </tp:taxon-name><tp:taxon-authority>Luo &amp; Qin, 1991</tp:taxon-authority><xref ref-type="fig" rid="F2">Figs 9–16</xref><tp:nomenclature-citation-list><tp:nomenclature-citation><tp:taxon-name>
                  <tp:taxon-name-part taxon-name-part-type="genus" reg="Acroclisoides">Acroclisoides</tp:taxon-name-part> <tp:taxon-name-part taxon-name-part-type="species" reg="bicolor">bicolor</tp:taxon-name-part></tp:taxon-name><comment>Luo &amp; Qin, 1991: 364, 365. Holotype female (<named-content xmlns:xlink="http://www.w3.org/1999/xlink" content-type="dwc:institutional_code" xlink:title="Institute of Zoology of the Chinese Academy of Sciences" xlink:href="http://grbio.org/institution/chinese-academy-sciences" xlink:type="simple">IZAS</named-content>, not examined, not found in collection).</comment></tp:nomenclature-citation></tp:nomenclature-citation-list></tp:nomenclature><tp:treatment-sec sec-type="material" id="SECID0ELZAI"><title>Material examined.</title><p>Russia • 1 female, “Primorskii Reg., Spassk, 23.VIII.1987, coll. S. Belokobylskij” (<named-content xmlns:xlink="http://www.w3.org/1999/xlink" content-type="dwc:institutional_code" xlink:title="Zoological Institute of the Russian Academy of Sciences" xlink:href="http://grbio.org/institution/zoological-institute-russian-academy-sciences" xlink:type="simple">ZISP</named-content>). China • 1 female, 1 male, “Jiangxi 1978.VII.13”, “Liao, Dingxi” (<named-content xmlns:xlink="http://www.w3.org/1999/xlink" content-type="dwc:institutional_code" xlink:title="Institute of Zoology of the Chinese Academy of Sciences" xlink:href="http://grbio.org/institution/chinese-academy-sciences" xlink:type="simple">IZAS</named-content>) • 2 males, “vii 1973 HUNAN Changsha”, “<tp:taxon-name><tp:taxon-name-part taxon-name-part-type="genus" reg="Erthesina">Erthesina</tp:taxon-name-part></tp:taxon-name> fullo D.X. Liao” (<named-content xmlns:xlink="http://www.w3.org/1999/xlink" content-type="dwc:institutional_code" xlink:title="Institute of Zoology of the Chinese Academy of Sciences" xlink:href="http://grbio.org/institution/chinese-academy-sciences" xlink:type="simple">IZAS</named-content>).</p><fig id="F2" position="float" orientation="portrait"><object-id xmlns:xlink="http://www.w3.org/1999/xlink" content-type="doi" xlink:type="simple">10.3897/zookeys.1257.157985.figures9-16</object-id><object-id xmlns:xlink="http://www.w3.org/1999/xlink" content-type="arpha" xlink:type="simple">009A2B31-0976-590E-81F9-EB4D87032326</object-id><label>Figures 9–16.</label><caption><p><italic><tp:taxon-name><tp:taxon-name-part taxon-name-part-type="genus" reg="Acroclisoides">Acroclisoides</tp:taxon-name-part> <tp:taxon-name-part taxon-name-part-type="species" reg="bicolor">bicolor</tp:taxon-name-part></tp:taxon-name></italic> Luo &amp; Qin, 1991, female, not type. 9. Habitus, lateral view; 10. Mesosoma and propodeum, dorsal view; 11. Antenna; 12. Head and pronotum, dorsal view; 13. Fore wing; 14. Head, frontal view; 15. Habitus, dorsal view; 16. Metasoma, dorsal view.</p></caption><graphic xmlns:xlink="http://www.w3.org/1999/xlink" xlink:href="zookeys-1257-153_article-157985__-g002.jpg" position="float" orientation="portrait" xlink:type="simple" id="oo_1454083.jpg"><uri content-type="original_file" xlink:type="simple">https://binary.pensoft.net/fig/1454083</uri></graphic></fig></tp:treatment-sec><tp:treatment-sec sec-type="description" id="SECID0E21AI"><title>Description.</title><p><bold>Female.</bold> Body length 1.85–2.30 mm; fore wing length 1.70–2.20 mm.</p><p><bold><italic>Coloration</italic>.</bold> Head and mesosoma dark green blue with diffuse coppery luster; antenna with scape, pedicel and anelli yellowish brown; <abbrev xmlns:xlink="http://www.w3.org/1999/xlink" xlink:title="funicular segments" id="ABBRID0EK2AI" xlink:type="simple">F1</abbrev>–F5 and clava brown, <abbrev xmlns:xlink="http://www.w3.org/1999/xlink" xlink:title="funicular segments" id="ABBRID0EO2AI" xlink:type="simple">F6</abbrev> yellow. Fore and hind coxa dark green with diffuse coppery luster, mid coxae yellow, all femora and tibiae yellowish brown, all tarsi yellow. Fore wing hyaline, venation brown. Metasoma dorsally dark green with diffuse coppery and violet luster; ovipositor sheaths yellowish brown or brown.</p><p><bold><italic>Sculpture</italic>.</bold> Head and mesosoma reticulate; clypeus striate; scutellum and propodeum reticulate, nucha alutaceous; petiole smooth; metasoma smooth and shiny.</p><p><bold><italic>Head</italic>.</bold> In dorsal view 2.30–2.50 × as broad as long and 1.40–1.43 × as broad as mesoscutum; in frontal view 1.63–1.70 × as broad as high. <abbrev xmlns:xlink="http://www.w3.org/1999/xlink" xlink:title="posterior ocellar line" id="ABBRID0EA3AI" xlink:type="simple">POL</abbrev> 0.61–0.70 × as long as <abbrev xmlns:xlink="http://www.w3.org/1999/xlink" xlink:title="ocello–ocular line" id="ABBRID0EE3AI" xlink:type="simple">OOL</abbrev>. Eye height 1.13–1.20 × eye length and 1.35–1.42 × malar space. Distance between antennal toruli and lower margin of clypeus 2.65–2.74 × distance between antennal toruli and median ocellus. Antenna with scape 0.94–1.05 × as long as eye height and 1.06–1.15 × as long as eye length; pedicel 1.32–1.38 × as long as broad; combined length of pedicel and flagellum 0.75–0.78 × breadth of head; <abbrev xmlns:xlink="http://www.w3.org/1999/xlink" xlink:title="funicular segments" id="ABBRID0EI3AI" xlink:type="simple">F1</abbrev>–<abbrev xmlns:xlink="http://www.w3.org/1999/xlink" xlink:title="funicular segments" id="ABBRID0EM3AI" xlink:type="simple">F6</abbrev> longer than broad, <abbrev xmlns:xlink="http://www.w3.org/1999/xlink" xlink:title="funicular segments" id="ABBRID0EQ3AI" xlink:type="simple">F1</abbrev> 1.85–1.90 × as long as broad and with two rows of sensilla; clava 2.40–2.70 × as long as broad, with small microsetose area on C3 and <abbrev xmlns:xlink="http://www.w3.org/1999/xlink" xlink:title="claval segments" id="ABBRID0EU3AI" xlink:type="simple">C4</abbrev>. Lower posterior corner of gena rounded. Lower margin of clypeus not deeply concave bilaterally, in middle part weakly emarginate.</p><p><bold><italic>Mesosoma</italic>.</bold> 1.20–1.22 × as long as broad. Scutellum moderately arched, 0.73–0.86 × as long as broad, frenal area differentiated by a change in sculpture. Propodeum 0.65–0.70 × as long as scutellum, without costula but with median carina, nucha small. Fore wing 2.00 × as long as its maximum width; basal cell setose; basal vein setose; speculum small and closed below; M 0.75–0.76 × as long as <abbrev xmlns:xlink="http://www.w3.org/1999/xlink" xlink:title="postmarginal vein" id="ABBRID0E63AI" xlink:type="simple">PM</abbrev> and 1.00–1.13 × as long as S, stigma small.</p><p><bold><italic>Metasoma</italic>.</bold> 1.60–1.95 × as long as broad, 1.04–1.09 × as long as mesosoma, 0.80–0.83 × as long as mesosoma and head. Petiole 1.00–1.11 × as long as broad. Ovipositor sheaths projecting slightly beyond apex of metasoma.</p><p><bold>Male.</bold> Body length 1.53–1.70 mm; fore wing length 1.40–1.65 mm. Combined length of pedicel and flagellum 0.88–0.95 × breadth of head. <abbrev xmlns:xlink="http://www.w3.org/1999/xlink" xlink:title="funicular segments" id="ABBRID0EO4AI" xlink:type="simple">F1</abbrev>-F5 yellowish brown. Otherwise, similar to female.</p></tp:treatment-sec><tp:treatment-sec sec-type="biology" id="SECID0ES4AI"><title>Biology.</title><p>Unknown.</p></tp:treatment-sec><tp:treatment-sec sec-type="distribution" id="SECID0EX4AI"><title>Distribution.</title><p>Russian Far East, China (<xref ref-type="bibr" rid="B21">Luo and Qin 1991</xref>; <xref ref-type="bibr" rid="B29">Tselikh 2016</xref>).</p></tp:treatment-sec><tp:treatment-sec sec-type="comments" id="SECID0EF5AI"><title>Comments.</title><p><italic><tp:taxon-name><tp:taxon-name-part taxon-name-part-type="genus" reg="Acroclisoides">Acroclisoides</tp:taxon-name-part> <tp:taxon-name-part taxon-name-part-type="species" reg="bicolor">bicolor</tp:taxon-name-part></tp:taxon-name></italic> Luo &amp; Qin belongs to a group of species where both sexes have a hyaline fore wing. This species is very similar to <italic><tp:taxon-name><tp:taxon-name-part taxon-name-part-type="genus" reg="Acroclisoides">A.</tp:taxon-name-part> <tp:taxon-name-part taxon-name-part-type="species" reg="marimbae">marimbae</tp:taxon-name-part></tp:taxon-name></italic> Tselikh &amp; Mitroiu, sp. nov.; the differences between these species are given in the key. It is also similar to <italic><tp:taxon-name><tp:taxon-name-part taxon-name-part-type="genus" reg="Acroclisoides">A.</tp:taxon-name-part> <tp:taxon-name-part taxon-name-part-type="species" reg="sinicus">sinicus</tp:taxon-name-part></tp:taxon-name></italic> (Huang &amp; Liao) and <italic><tp:taxon-name><tp:taxon-name-part taxon-name-part-type="genus" reg="Acroclisoides">A.</tp:taxon-name-part> <tp:taxon-name-part taxon-name-part-type="species" reg="solus">solus</tp:taxon-name-part></tp:taxon-name></italic> Grissel &amp; Smith, from which it differs in having the fore wing hyaline (although some female specimens of <italic><tp:taxon-name><tp:taxon-name-part taxon-name-part-type="genus" reg="Acroclisoides">A.</tp:taxon-name-part> <tp:taxon-name-part taxon-name-part-type="species" reg="solus">solus</tp:taxon-name-part></tp:taxon-name></italic> may also have hyaline wings, see the comments under <italic><tp:taxon-name><tp:taxon-name-part taxon-name-part-type="genus" reg="Acroclisoides">A.</tp:taxon-name-part> <tp:taxon-name-part taxon-name-part-type="species" reg="solus">solus</tp:taxon-name-part></tp:taxon-name></italic>) and the posterior corner of gena rounded.</p><p>Material from China was misidentified as <italic><tp:taxon-name><tp:taxon-name-part taxon-name-part-type="genus" reg="Acroclisoides">A.</tp:taxon-name-part> <tp:taxon-name-part taxon-name-part-type="species" reg="indicus">indicus</tp:taxon-name-part></tp:taxon-name></italic> Ferrière. Here this material is regarded as <italic><tp:taxon-name><tp:taxon-name-part taxon-name-part-type="genus" reg="Acroclisoides">A.</tp:taxon-name-part> <tp:taxon-name-part taxon-name-part-type="species" reg="bicolor">bicolor</tp:taxon-name-part></tp:taxon-name></italic> Luo &amp; Qin, 1991.</p></tp:treatment-sec><ref-list><ref id="B21"><mixed-citation xmlns:xlink="http://www.w3.org/1999/xlink" xlink:type="simple"><person-group><name name-style="western"><surname>Luo</surname><given-names>WD</given-names></name><name name-style="western"><surname>Qin</surname><given-names>DY</given-names></name></person-group> (<year>1991</year>) <article-title>A new species of the genus <italic><tp:taxon-name><tp:taxon-name-part taxon-name-part-type="genus">Acroclisoides</tp:taxon-name-part></tp:taxon-name></italic> (<tp:taxon-name><tp:taxon-name-part taxon-name-part-type="order">Hymenoptera</tp:taxon-name-part></tp:taxon-name>: <tp:taxon-name><tp:taxon-name-part taxon-name-part-type="superfamily">Chalcidoidea</tp:taxon-name-part></tp:taxon-name>; Pteroalidae [sic]).</article-title><source>Dong Wu Fen Lei Xue Bao</source><volume>16</volume>(<issue>3</issue>): <fpage>363</fpage>–<lpage>365</lpage>.</mixed-citation></ref><ref id="B29"><mixed-citation xmlns:xlink="http://www.w3.org/1999/xlink" xlink:type="simple"><person-group><name name-style="western"><surname>Tselikh</surname><given-names>EV</given-names></name></person-group> (<year>2016</year>) <article-title>New data on the pteromalid wasps (<tp:taxon-name><tp:taxon-name-part taxon-name-part-type="order">Hymenoptera</tp:taxon-name-part></tp:taxon-name>, <tp:taxon-name><tp:taxon-name-part taxon-name-part-type="superfamily">Chalcidoidea</tp:taxon-name-part></tp:taxon-name>: <tp:taxon-name><tp:taxon-name-part taxon-name-part-type="family">Pteromalidae</tp:taxon-name-part></tp:taxon-name>) of the Russian Far East.</article-title><source>Entomological Review</source><volume>96</volume>(<issue>2</issue>): <fpage>175</fpage>–<lpage>190</lpage>. <ext-link xlink:href="10.1134/S0013873816020056" ext-link-type="doi" xlink:type="simple">https://doi.org/10.1134/S0013873816020056</ext-link></mixed-citation></ref></ref-list></tp:taxon-treatment>
