# Supplementary material for: ﻿Revision of Acroclisoides Girault & Dodd, 1915 (Chalcidoidea, Pteromalidae, Metasteninae)
Source: Zookeys. 2025 Oct 30;1257:153–214. doi: 10.3897/zookeys.1257.157985 (PMC12592997; doi:10.3897/zookeys.1257.157985)
Supplement: XML Treatment for Acroclisoides bimaculatus [file zookeys.1257.157985-treatment4.xml]

<!DOCTYPE tp:taxon-treatment
  PUBLIC "-//TaxonX//DTD Taxonomic Treatment Publishing DTD v0 20100105//EN" "tax-treatment-NSO.dtd">
<tp:taxon-treatment xmlns:tp="http://www.plazi.org/taxpub"><tp:treatment-meta><kwd-group><label>Taxon classification</label><kwd>
                <named-content content-type="kingdom">Animalia</named-content>
              </kwd><kwd>
                <named-content content-type="order">Hymenoptera</named-content>
              </kwd><kwd>
                <named-content content-type="family">Pteromalidae</named-content>
              </kwd></kwd-group><mixed-citation publication-type="journal"><person-group><name><surname>Tselikh</surname><given-names>Ekaterina V.</given-names></name><name><surname>Mitroiu</surname><given-names>Mircea-Dan</given-names></name><name><surname>Lee</surname><given-names>Jaehyeon</given-names></name><name><surname>Dale-Skey</surname><given-names>Natalie</given-names></name><name><surname>Ku</surname><given-names>Deok-Seo</given-names></name></person-group><article-title>﻿Revision of <italic><tp:taxon-name><tp:taxon-name-part taxon-name-part-type="genus" reg="Acroclisoides">Acroclisoides</tp:taxon-name-part></tp:taxon-name></italic> Girault &amp; Dodd, 1915 (<tp:taxon-name><tp:taxon-name-part taxon-name-part-type="superfamily">Chalcidoidea</tp:taxon-name-part></tp:taxon-name>, <tp:taxon-name><tp:taxon-name-part taxon-name-part-type="family">Pteromalidae</tp:taxon-name-part></tp:taxon-name>, <tp:taxon-name><tp:taxon-name-part taxon-name-part-type="subfamily">Metasteninae</tp:taxon-name-part></tp:taxon-name>)</article-title><source>Zookeys</source><day>30</day><month>10</month><year>2025</year><volume>1257</volume><fpage>153</fpage><lpage>214</lpage><pub-id pub-id-type="doi">10.3897/zookeys.1257.157985</pub-id></mixed-citation></tp:treatment-meta><tp:nomenclature><label>﻿</label><tp:taxon-name><object-id xmlns:xlink="http://www.w3.org/1999/xlink" content-type="arpha" xlink:type="simple">D062BB65-31F9-500F-AA95-EF8B27AAF8AB</object-id>
              <tp:taxon-name-part taxon-name-part-type="genus" reg="Acroclisoides">Acroclisoides</tp:taxon-name-part>
              <tp:taxon-name-part taxon-name-part-type="species" reg="bimaculatus">bimaculatus</tp:taxon-name-part>
              <object-id xmlns:xlink="http://www.w3.org/1999/xlink" content-type="zoobank" xlink:type="simple">https://zoobank.org/7A3FCBF5-F61D-4CE5-B031-E3F57C1A0F44</object-id>
            </tp:taxon-name><tp:taxon-authority>Tselikh</tp:taxon-authority><tp:taxon-status xmlns:xlink="http://www.w3.org/1999/xlink" xlink:type="simple">sp. nov.</tp:taxon-status><xref ref-type="fig" rid="F3">Figs 17–24</xref></tp:nomenclature><tp:treatment-sec sec-type="type material" id="SECID0ETCBI"><title>Type material.</title><p><bold><italic>Holotype</italic></bold> • female, Australia, “AUS. C.T. Canberra Black Mtn. II. 1975 Z. Liepa”, “Ex eggs coll. 7 Feb. 1975”, “<named-content xmlns:xlink="http://www.w3.org/1999/xlink" content-type="dwc:institutional_code" xlink:title="Natural History Museum (London" xlink:href="http://grbio.org/institution/natural-history-museum-london" xlink:type="simple">NHMUK</named-content> 013455911” (<named-content xmlns:xlink="http://www.w3.org/1999/xlink" content-type="dwc:institutional_code" xlink:title="Natural History Museum (London" xlink:href="http://grbio.org/institution/natural-history-museum-london" xlink:type="simple">NHMUK</named-content>).</p></tp:treatment-sec><tp:treatment-sec sec-type="diagnosis" id="SECID0EGDBI"><title>Diagnosis.</title><p><italic><tp:taxon-name><tp:taxon-name-part taxon-name-part-type="genus" reg="Acroclisoides">Acroclisoides</tp:taxon-name-part> <tp:taxon-name-part taxon-name-part-type="species" reg="bimaculatus">bimaculatus</tp:taxon-name-part></tp:taxon-name></italic> Tselikh, sp. nov. belongs to a group of species where females have maculated fore wings, but this species can be easily distinguished from the others in having the fore wings with two spots (Fig. <xref ref-type="fig" rid="F3">21</xref>) and a broadly deeply concave lower margin of the clypeus (Fig. <xref ref-type="fig" rid="F3">20</xref>).</p><fig id="F3" position="float" orientation="portrait"><object-id xmlns:xlink="http://www.w3.org/1999/xlink" content-type="doi" xlink:type="simple">10.3897/zookeys.1257.157985.figures17-24</object-id><object-id xmlns:xlink="http://www.w3.org/1999/xlink" content-type="arpha" xlink:type="simple">9EF0243E-04BB-5EC2-BD69-9157A7D23813</object-id><label>Figures 17–24.</label><caption><p><italic><tp:taxon-name><tp:taxon-name-part taxon-name-part-type="genus" reg="Acroclisoides">Acroclisoides</tp:taxon-name-part> <tp:taxon-name-part taxon-name-part-type="species" reg="bimaculatus">bimaculatus</tp:taxon-name-part></tp:taxon-name></italic> Tselikh, sp. nov., female, holotype. 17. Habitus, lateral view; 18. Mesosoma and propodeum, dorsal view; 19. Antenna; 20. Head, frontal view; 21. Fore wing; 22. Head, lateral view; 23. Habitus, dorsal view; 24. Head and pronotum, dorsal view.</p></caption><graphic xmlns:xlink="http://www.w3.org/1999/xlink" xlink:href="zookeys-1257-153_article-157985__-g003.jpg" position="float" orientation="portrait" xlink:type="simple" id="oo_1454084.jpg"><uri content-type="original_file" xlink:type="simple">https://binary.pensoft.net/fig/1454084</uri></graphic></fig></tp:treatment-sec><tp:treatment-sec sec-type="description" id="SECID0EXEBI"><title>Description.</title><p><bold>Female.</bold> Body length 2.10 mm; fore wing length 2.00 mm.</p><p><bold><italic>Coloration</italic>.</bold> Head and mesosoma dark green blue with diffuse coppery luster; antenna with scape yellow, pedicel dorsally brown, ventrally yellowish brown; anelli yellowish brown; <abbrev xmlns:xlink="http://www.w3.org/1999/xlink" xlink:title="funicular segments" id="ABBRID0EGFBI" xlink:type="simple">F1</abbrev>–<abbrev xmlns:xlink="http://www.w3.org/1999/xlink" xlink:title="funicular segments" id="ABBRID0EKFBI" xlink:type="simple">F6</abbrev> and clava brown. Fore and hind coxa dark green with diffuse coppery luster, mid coxae yellow, all femora, tibiae and tarsi yellow. Fore wing with two spots, venation brown. Metasoma dorsally dark brown with metallic blue-green and coppery luster; ovipositor sheaths brown.</p><p><bold><italic>Sculpture</italic>.</bold> Head and mesosoma reticulate; clypeus striate, but small middle part reticulate; scutellum and propodeum reticulate, nucha alutaceous; petiole smooth; metasoma smooth and shiny.</p><p><bold><italic>Head</italic>.</bold> In dorsal view 2.20 × as broad as long and 1.39 × as broad as mesoscutum; in frontal view 1.58 × as broad as high. <abbrev xmlns:xlink="http://www.w3.org/1999/xlink" xlink:title="posterior ocellar line" id="ABBRID0E3FBI" xlink:type="simple">POL</abbrev> 0.62 × as long as <abbrev xmlns:xlink="http://www.w3.org/1999/xlink" xlink:title="ocello–ocular line" id="ABBRID0EAGBI" xlink:type="simple">OOL</abbrev>. Eye height 1.14 × eye length and 2.16 × malar space. Distance between antennal toruli and lower margin of clypeus 2.00 × distance between antennal toruli and median ocellus. Antenna with scape 0.83 × as long as eye height and 0.94 × as long as eye length; pedicel 1.25 × as long as broad; combined length of pedicel and flagellum 0.85 × breadth of head; <abbrev xmlns:xlink="http://www.w3.org/1999/xlink" xlink:title="funicular segments" id="ABBRID0EEGBI" xlink:type="simple">F1</abbrev>–<abbrev xmlns:xlink="http://www.w3.org/1999/xlink" xlink:title="funicular segments" id="ABBRID0EIGBI" xlink:type="simple">F6</abbrev> longer than broad, <abbrev xmlns:xlink="http://www.w3.org/1999/xlink" xlink:title="funicular segments" id="ABBRID0EMGBI" xlink:type="simple">F1</abbrev> 1.58 × as long as broad and with two rows of sensilla; clava 2.46 × as long as broad, with small microsetose area on C3 and <abbrev xmlns:xlink="http://www.w3.org/1999/xlink" xlink:title="claval segments" id="ABBRID0EQGBI" xlink:type="simple">C4</abbrev>. Lower posterior corner of gena rounded. Lower margin of clypeus broadly deeply concave, in middle part weakly emarginate.</p><p><bold><italic>Mesosoma</italic>.</bold> 1.23 × as long as broad. Scutellum moderately arched, 0.75 × as long as broad, frenal area differentiated by a change in sculpture. Propodeum 0.67 × as long as scutellum, without costula and with median carina, nucha small. Fore wing 2.10 × as long as its maximum width; basal cell with 2–6 setae; basal vein setose; speculum closed below; M 0.72 × as long as <abbrev xmlns:xlink="http://www.w3.org/1999/xlink" xlink:title="postmarginal vein" id="ABBRID0E2GBI" xlink:type="simple">PM</abbrev> and 1.13 × as long as S, stigma large.</p><p><bold><italic>Metasoma</italic>.</bold> 1.91 × as long as broad, 0.83 × as long as mesosoma, 0.56 × as long as mesosoma and head. Petiole 1.11 × as long as broad. Ovipositor sheaths projecting slightly beyond apex of metasoma.</p><p><bold>Male.</bold> Unknown.</p></tp:treatment-sec><tp:treatment-sec sec-type="etymology" id="SECID0EKHBI"><title>Etymology.</title><p>From the Latin <italic>bis</italic> and <italic>macula</italic>, referring to the two spots on fore wing of this species (adjective).</p></tp:treatment-sec><tp:treatment-sec sec-type="biology" id="SECID0EUHBI"><title>Biology.</title><p>Unknown.</p></tp:treatment-sec><tp:treatment-sec sec-type="distribution" id="SECID0EZHBI"><title>Distribution.</title><p>Australia.</p></tp:treatment-sec></tp:taxon-treatment>
