# Supplementary material for: ﻿Revision of Acroclisoides Girault & Dodd, 1915 (Chalcidoidea, Pteromalidae, Metasteninae)
Source: Zookeys. 2025 Oct 30;1257:153–214. doi: 10.3897/zookeys.1257.157985 (PMC12592997; doi:10.3897/zookeys.1257.157985)
Supplement: XML Treatment for Acroclisoides emeljanovi [file zookeys.1257.157985-treatment5.xml]

<!DOCTYPE tp:taxon-treatment
  PUBLIC "-//TaxonX//DTD Taxonomic Treatment Publishing DTD v0 20100105//EN" "tax-treatment-NSO.dtd">
<tp:taxon-treatment xmlns:tp="http://www.plazi.org/taxpub"><tp:treatment-meta><kwd-group><label>Taxon classification</label><kwd>
                <named-content content-type="kingdom">Animalia</named-content>
              </kwd><kwd>
                <named-content content-type="order">Hymenoptera</named-content>
              </kwd><kwd>
                <named-content content-type="family">Pteromalidae</named-content>
              </kwd></kwd-group><mixed-citation publication-type="journal"><person-group><name><surname>Tselikh</surname><given-names>Ekaterina V.</given-names></name><name><surname>Mitroiu</surname><given-names>Mircea-Dan</given-names></name><name><surname>Lee</surname><given-names>Jaehyeon</given-names></name><name><surname>Dale-Skey</surname><given-names>Natalie</given-names></name><name><surname>Ku</surname><given-names>Deok-Seo</given-names></name></person-group><article-title>﻿Revision of <italic><tp:taxon-name><tp:taxon-name-part taxon-name-part-type="genus" reg="Acroclisoides">Acroclisoides</tp:taxon-name-part></tp:taxon-name></italic> Girault &amp; Dodd, 1915 (<tp:taxon-name><tp:taxon-name-part taxon-name-part-type="superfamily">Chalcidoidea</tp:taxon-name-part></tp:taxon-name>, <tp:taxon-name><tp:taxon-name-part taxon-name-part-type="family">Pteromalidae</tp:taxon-name-part></tp:taxon-name>, <tp:taxon-name><tp:taxon-name-part taxon-name-part-type="subfamily">Metasteninae</tp:taxon-name-part></tp:taxon-name>)</article-title><source>Zookeys</source><day>30</day><month>10</month><year>2025</year><volume>1257</volume><fpage>153</fpage><lpage>214</lpage><pub-id pub-id-type="doi">10.3897/zookeys.1257.157985</pub-id></mixed-citation></tp:treatment-meta><tp:nomenclature><label>﻿</label><tp:taxon-name><object-id xmlns:xlink="http://www.w3.org/1999/xlink" content-type="arpha" xlink:type="simple">43D1BAD5-2AA5-587C-8E0C-247E98B2F815</object-id>
              <tp:taxon-name-part taxon-name-part-type="genus" reg="Acroclisoides">Acroclisoides</tp:taxon-name-part>
              <tp:taxon-name-part taxon-name-part-type="species" reg="emeljanovi">emeljanovi</tp:taxon-name-part>
            </tp:taxon-name><tp:taxon-authority>(Dzhanokmen, 1982)</tp:taxon-authority><tp:taxon-status xmlns:xlink="http://www.w3.org/1999/xlink" xlink:type="simple">comb. nov.</tp:taxon-status><xref ref-type="fig" rid="F4">Figs 25–32</xref><tp:nomenclature-citation-list><tp:nomenclature-citation><tp:taxon-name>
                  <tp:taxon-name-part taxon-name-part-type="genus" reg="Golovissima">Golovissima</tp:taxon-name-part> <tp:taxon-name-part taxon-name-part-type="species" reg="emeljanovi">emeljanovi</tp:taxon-name-part></tp:taxon-name><comment>Dzhanokmen, 1982: 1600–1601. Holotype female (<named-content xmlns:xlink="http://www.w3.org/1999/xlink" content-type="dwc:institutional_code" xlink:title="Zoological Institute of the Russian Academy of Sciences" xlink:href="http://grbio.org/institution/zoological-institute-russian-academy-sciences" xlink:type="simple">ZISP</named-content>, examined).</comment></tp:nomenclature-citation></tp:nomenclature-citation-list></tp:nomenclature><tp:treatment-sec sec-type="type material" id="SECID0E1JBI"><title>Type material examined.</title><p><bold><italic>Holotype</italic></bold> • female, Russia, “Primorskii Reg., Anisimovka 14–19.VII.72 Kuslitskij”, “Holotypus <italic><tp:taxon-name><tp:taxon-name-part taxon-name-part-type="genus" reg="Golovissima">Golovissima</tp:taxon-name-part> <tp:taxon-name-part taxon-name-part-type="species" reg="emeljanovi">emeljanovi</tp:taxon-name-part></tp:taxon-name></italic> Dzhanokmen, 982” (<named-content xmlns:xlink="http://www.w3.org/1999/xlink" content-type="dwc:institutional_code" xlink:title="Zoological Institute of the Russian Academy of Sciences" xlink:href="http://grbio.org/institution/zoological-institute-russian-academy-sciences" xlink:type="simple">ZISP</named-content>). <bold><italic>Paratypes</italic></bold> • 11 females, 3 males, Russia, same labels as holotype (<named-content xmlns:xlink="http://www.w3.org/1999/xlink" content-type="dwc:institutional_code" xlink:title="Zoological Institute of the Russian Academy of Sciences" xlink:href="http://grbio.org/institution/zoological-institute-russian-academy-sciences" xlink:type="simple">ZISP</named-content>).</p><fig id="F4" position="float" orientation="portrait"><object-id xmlns:xlink="http://www.w3.org/1999/xlink" content-type="doi" xlink:type="simple">10.3897/zookeys.1257.157985.figures25-32</object-id><object-id xmlns:xlink="http://www.w3.org/1999/xlink" content-type="arpha" xlink:type="simple">5D21E7EA-12E1-5C15-9120-9EADEC1D3955</object-id><label>Figures 25–32.</label><caption><p><italic><tp:taxon-name><tp:taxon-name-part taxon-name-part-type="genus" reg="Acroclisoides">Acroclisoides</tp:taxon-name-part> <tp:taxon-name-part taxon-name-part-type="species" reg="emeljanovi">emeljanovi</tp:taxon-name-part></tp:taxon-name></italic> Dzhanokmen, 1982, female, holotype. 25. Habitus, lateral view; 26. Mesosoma and propodeum, dorsal view; 27. Antenna; 28. Head, frontal view; 29. Fore wing; 30. Head, lateral view; 31. Habitus, dorsal view; 32. Head and pronotum, dorsal view.</p></caption><graphic xmlns:xlink="http://www.w3.org/1999/xlink" xlink:href="zookeys-1257-153_article-157985__-g004.jpg" position="float" orientation="portrait" xlink:type="simple" id="oo_1454085.jpg"><uri content-type="original_file" xlink:type="simple">https://binary.pensoft.net/fig/1454085</uri></graphic></fig></tp:treatment-sec><tp:treatment-sec sec-type="material" id="SECID0ETLBI"><title>Additional material examined.</title><p>Russia • 1 female, “Vladivostok, Shamora, 31.VIII.961 Nikol’skaya” (<named-content xmlns:xlink="http://www.w3.org/1999/xlink" content-type="dwc:institutional_code" xlink:title="Zoological Institute of the Russian Academy of Sciences" xlink:href="http://grbio.org/institution/zoological-institute-russian-academy-sciences" xlink:type="simple">ZISP</named-content>) • 1 female, “Vladivostok, 24 km Lyanchikhe, 29.VII.963 Kerzhner” (<named-content xmlns:xlink="http://www.w3.org/1999/xlink" content-type="dwc:institutional_code" xlink:title="Zoological Institute of the Russian Academy of Sciences" xlink:href="http://grbio.org/institution/zoological-institute-russian-academy-sciences" xlink:type="simple">ZISP</named-content>) • 1 female, “Vladivostok, Lazurnaya, 15.VIII.978 Kasparyan” (<named-content xmlns:xlink="http://www.w3.org/1999/xlink" content-type="dwc:institutional_code" xlink:title="Zoological Institute of the Russian Academy of Sciences" xlink:href="http://grbio.org/institution/zoological-institute-russian-academy-sciences" xlink:type="simple">ZISP</named-content>) • 1 female, “Gorno-Tayozhnaya, 20 km SE Ussuriysk, 29.VIII.978 Kasparyan” (<named-content xmlns:xlink="http://www.w3.org/1999/xlink" content-type="dwc:institutional_code" xlink:title="Zoological Institute of the Russian Academy of Sciences" xlink:href="http://grbio.org/institution/zoological-institute-russian-academy-sciences" xlink:type="simple">ZISP</named-content>) • 4 females, “Primorskii Reg., Spassk, 19.VIII.1987, 13.IX.1988, 7.VI.1989, Belokobylskij” (<named-content xmlns:xlink="http://www.w3.org/1999/xlink" content-type="dwc:institutional_code" xlink:title="Zoological Institute of the Russian Academy of Sciences" xlink:href="http://grbio.org/institution/zoological-institute-russian-academy-sciences" xlink:type="simple">ZISP</named-content>) • 5 females, “Primorskii Reg., Anisimovka, 4.IX.1988, 6.VIII.2010, Belokobylskij” (<named-content xmlns:xlink="http://www.w3.org/1999/xlink" content-type="dwc:institutional_code" xlink:title="Natural History Museum (London" xlink:href="http://grbio.org/institution/natural-history-museum-london" xlink:type="simple">NHMUK</named-content>, <named-content xmlns:xlink="http://www.w3.org/1999/xlink" content-type="dwc:institutional_code" xlink:title="Zoological Institute of the Russian Academy of Sciences" xlink:href="http://grbio.org/institution/zoological-institute-russian-academy-sciences" xlink:type="simple">ZISP</named-content>) • 1 female, “Primorskii Reg., 15 km NW Artem, 7.IX.1988, Belokobylskij” (<named-content xmlns:xlink="http://www.w3.org/1999/xlink" content-type="dwc:institutional_code" xlink:title="Zoological Institute of the Russian Academy of Sciences" xlink:href="http://grbio.org/institution/zoological-institute-russian-academy-sciences" xlink:type="simple">ZISP</named-content>) • 1 female, “Primorskii Reg., 10 km E Spassk, 11.IX.1988, Belokobylskij” (<named-content xmlns:xlink="http://www.w3.org/1999/xlink" content-type="dwc:institutional_code" xlink:title="Zoological Institute of the Russian Academy of Sciences" xlink:href="http://grbio.org/institution/zoological-institute-russian-academy-sciences" xlink:type="simple">ZISP</named-content>) • 1 female, “Primorskii Reg., 20 km NW Spassk, 23.IX.1988, Belokobylskij” (<named-content xmlns:xlink="http://www.w3.org/1999/xlink" content-type="dwc:institutional_code" xlink:title="Zoological Institute of the Russian Academy of Sciences" xlink:href="http://grbio.org/institution/zoological-institute-russian-academy-sciences" xlink:type="simple">ZISP</named-content>) • 3 females, “Primorskii Reg., Ussurijsky Reserve, Kamenushka-Kaymanovka, 31.VII–7.VIII.2008, coll Khalaim” (<named-content xmlns:xlink="http://www.w3.org/1999/xlink" content-type="dwc:institutional_code" xlink:title="Zoological Institute of the Russian Academy of Sciences" xlink:href="http://grbio.org/institution/zoological-institute-russian-academy-sciences" xlink:type="simple">ZISP</named-content>) • 2 females, “Primorskii Reg., Lazovsky Reserve, Preobrazhenie, 16.VIII.2010, coll. Tselikh, Rachin” (<named-content xmlns:xlink="http://www.w3.org/1999/xlink" content-type="dwc:institutional_code" xlink:title="Zoological Institute of the Russian Academy of Sciences" xlink:href="http://grbio.org/institution/zoological-institute-russian-academy-sciences" xlink:type="simple">ZISP</named-content>) • 1 female, “Primorskii Reg., Kondratenovka, 27.VIII.2010, coll. Tselikh, Rachin” (<named-content xmlns:xlink="http://www.w3.org/1999/xlink" content-type="dwc:institutional_code" xlink:title="Zoological Institute of the Russian Academy of Sciences" xlink:href="http://grbio.org/institution/zoological-institute-russian-academy-sciences" xlink:type="simple">ZISP</named-content>) • 3 females, “Amur Reg., Khingansky Reserve, Kundur, 17–20.VII.2003, coll. Belokobylskij” (<named-content xmlns:xlink="http://www.w3.org/1999/xlink" content-type="dwc:institutional_code" xlink:title="Zoological Institute of the Russian Academy of Sciences" xlink:href="http://grbio.org/institution/zoological-institute-russian-academy-sciences" xlink:type="simple">ZISP</named-content>) • 1 female, “Amur Reg., Khingansky Reserve, 3 km E Uril, 3–4.VIII.2022, coll. Kosheleva” (<named-content xmlns:xlink="http://www.w3.org/1999/xlink" content-type="dwc:institutional_code" xlink:title="Zoological Institute of the Russian Academy of Sciences" xlink:href="http://grbio.org/institution/zoological-institute-russian-academy-sciences" xlink:type="simple">ZISP</named-content>). Republic of Korea • 1 female, “Gyeongsangbuk-do, Yeongyang-gun, Irwol-myeon, <named-content xmlns:xlink="http://www.w3.org/1999/xlink" content-type="dwc:verbatimCoordinates" xlink:type="simple"><named-content content-type="geo-json" specific-use="{&#34;type&#34;:&#34;Point&#34;,&#34;coordinates&#34;:[129.090278,36.808056]}" id="NCID0EYNBI" xlink:type="simple">36°48'29"N, 129°05'25"E</named-content></named-content>, 14.VII.2015, coll. Tselikh” (<named-content xmlns:xlink="http://www.w3.org/1999/xlink" content-type="dwc:institutional_code" xlink:title="Zoological Institute of the Russian Academy of Sciences" xlink:href="http://grbio.org/institution/zoological-institute-russian-academy-sciences" xlink:type="simple">ZISP</named-content>) • 1 female, “S. Korea, Gyeongsangbuk-do, JuWangSan-myeon, Cheongsong-gun, (Mt), JuWangSan, 12.V.2022, coll. J.H. Lee” (<abbrev xmlns:xlink="http://www.w3.org/1999/xlink" xlink:title="ж" id="ABBRID0EBOBI" xlink:type="simple">SMNE</abbrev>).</p></tp:treatment-sec><tp:treatment-sec sec-type="description" id="SECID0EFOBI"><title>Description.</title><p><bold>Female.</bold> Body length 2.40 mm; fore wing length 2.65 mm.</p><p><bold><italic>Coloration</italic>.</bold> Head and mesosoma dorsally dark blue with diffuse metallic violet luster; head frontally dark green with diffuse coppery luster; antenna with scape, pedicel and anelli yellow, <abbrev xmlns:xlink="http://www.w3.org/1999/xlink" xlink:title="funicular segments" id="ABBRID0EUOBI" xlink:type="simple">F1</abbrev>–<abbrev xmlns:xlink="http://www.w3.org/1999/xlink" xlink:title="funicular segments" id="ABBRID0EYOBI" xlink:type="simple">F6</abbrev> and clava brown. Fore and hind coxae basally brown with metallic blue luster, apically yellowish brown, mid coxae yellowish brown; all femora, tibiae and tarsi yellow. Fore wing with one spot near S, venation brown. Metasoma dorsally dark brown with metallic blue and violet luster; ovipositor sheaths brown.</p><p><bold><italic>Sculpture</italic>.</bold> Head and mesosoma reticulate; clypeus reticulate-striate; scutellum strongly reticulate, but frenal area alutaceous; propodeum reticulate, nucha smooth; petiole smooth; metasoma smooth and shiny.</p><p><bold><italic>Head</italic>.</bold> In dorsal view 2.52–2.95 × as broad as long and 1.51–1.56 × as broad as mesoscutum; in frontal view 1.67–1.68 × as broad as high. <abbrev xmlns:xlink="http://www.w3.org/1999/xlink" xlink:title="posterior ocellar line" id="ABBRID0EKPBI" xlink:type="simple">POL</abbrev> 0.81–0.82 × as long as <abbrev xmlns:xlink="http://www.w3.org/1999/xlink" xlink:title="ocello–ocular line" id="ABBRID0EOPBI" xlink:type="simple">OOL</abbrev>. Eye height 1.13–1.17 × eye length and 1.54–1.78 × malar space. Distance between antennal toruli and lower margin of clypeus 2.00–2.30 × distance between antennal toruli and median ocellus. Antenna with scape 0.75–0.76 × as long as eye height and 0.87–0.89 × as long as eye length; pedicel 1.20–1.25 × as long as broad; combined length of pedicel and flagellum 0.91–0.92 × breadth of head; <abbrev xmlns:xlink="http://www.w3.org/1999/xlink" xlink:title="funicular segments" id="ABBRID0ESPBI" xlink:type="simple">F1</abbrev>–<abbrev xmlns:xlink="http://www.w3.org/1999/xlink" xlink:title="funicular segments" id="ABBRID0EWPBI" xlink:type="simple">F6</abbrev> longer than broad, <abbrev xmlns:xlink="http://www.w3.org/1999/xlink" xlink:title="funicular segments" id="ABBRID0E1PBI" xlink:type="simple">F1</abbrev> 1.60–1.80 × as long as broad and with one or two rows of sensilla; clava 2.53–3.40 × as long as broad, with small microsetose area on C3 and <abbrev xmlns:xlink="http://www.w3.org/1999/xlink" xlink:title="claval segments" id="ABBRID0E5PBI" xlink:type="simple">C4</abbrev>. Lower posterior corner of gena forming an acute angle. Lower margin of clypeus shallowly concave bilaterally, in middle part weakly emarginate.</p><p><bold><italic>Mesosoma</italic>.</bold> 1.34–1.40 × as long as broad. Scutellum moderately arched, 0.83–0.85 × as long as broad, frenal area differentiated by a change in sculpture. Propodeum 0.70–0.73 × as long as scutellum, without costula or median carina, nucha small. Fore wing 1.95–2.00 × as long as its maximum width; basal cell and basal vein setose; speculum small and closed below; M 0.68–0.83 × as long as <abbrev xmlns:xlink="http://www.w3.org/1999/xlink" xlink:title="postmarginal vein" id="ABBRID0EJQBI" xlink:type="simple">PM</abbrev> and 0.85–1.00 × as long as S, stigma large.</p><p><bold><italic>Metasoma</italic>.</bold> 1.48–1.55 × as long as broad, 0.92–0.93 × as long as mesosoma, 0.65–0.70 × as long as mesosoma and head. Petiole 1.00–1.11 × as long as broad. Ovipositor sheaths projecting slightly beyond apex of metasoma.</p><p><bold>Male.</bold> Body length 1.50–1.65 mm; fore wing length 1.45–1.60 mm. Combined length of pedicel and flagellum 0.98–1.10 × breadth of head. Fore wing with M 0.95–1.05 × as long as <abbrev xmlns:xlink="http://www.w3.org/1999/xlink" xlink:title="postmarginal vein" id="ABBRID0EYQBI" xlink:type="simple">PM</abbrev>. Metasoma 1.85–2.08 × as long as broad. Otherwise, similar to female.</p></tp:treatment-sec><tp:treatment-sec sec-type="biology" id="SECID0E3QBI"><title>Biology.</title><p>Egg parasitoids of the hemipteran <italic><tp:taxon-name><tp:taxon-name-part taxon-name-part-type="genus" reg="Acanthosoma">Acanthosoma</tp:taxon-name-part></tp:taxon-name></italic> sp. (<tp:taxon-name><tp:taxon-name-part taxon-name-part-type="family">Acanthosomatidae</tp:taxon-name-part></tp:taxon-name>) (<xref ref-type="bibr" rid="B8">Dzhanokmen 1982</xref>).</p></tp:treatment-sec><tp:treatment-sec sec-type="distribution" id="SECID0ESRBI"><title>Distribution.</title><p>Republic of Korea, Russian Far East (<xref ref-type="bibr" rid="B8">Dzhanokmen 1982</xref>; <xref ref-type="bibr" rid="B20">Lee et al. 2019</xref>).</p></tp:treatment-sec><tp:treatment-sec sec-type="comments" id="SECID0EASBI"><title>Comments.</title><p><italic><tp:taxon-name><tp:taxon-name-part taxon-name-part-type="genus" reg="Acroclisoides">Acroclisoides</tp:taxon-name-part> <tp:taxon-name-part taxon-name-part-type="species" reg="emeljanovi">emeljanovi</tp:taxon-name-part></tp:taxon-name></italic> (Dzhanokmen) belongs to a group of species where females have a fore wing with one spot. This species is similar to <italic><tp:taxon-name><tp:taxon-name-part taxon-name-part-type="genus" reg="Acroclisoides">A.</tp:taxon-name-part> <tp:taxon-name-part taxon-name-part-type="species" reg="spilopterus">spilopterus</tp:taxon-name-part></tp:taxon-name></italic> (Masi), <italic><tp:taxon-name><tp:taxon-name-part taxon-name-part-type="genus" reg="Acroclisoides">A.</tp:taxon-name-part> <tp:taxon-name-part taxon-name-part-type="species" reg="supramaculatus">supramaculatus</tp:taxon-name-part></tp:taxon-name></italic> Tselikh, sp. nov. and <italic><tp:taxon-name><tp:taxon-name-part taxon-name-part-type="genus" reg="Acroclisoides">A.</tp:taxon-name-part> <tp:taxon-name-part taxon-name-part-type="species" reg="miklukhai">miklukhai</tp:taxon-name-part></tp:taxon-name></italic> Tselikh, sp. nov.; the differences between these species are given in the key.</p></tp:treatment-sec><ref-list><ref id="B8"><mixed-citation xmlns:xlink="http://www.w3.org/1999/xlink" xlink:type="simple"><person-group><name name-style="western"><surname>Dzhanokmen</surname><given-names>KA</given-names></name></person-group> (<year>1982</year>) <article-title>A new genus and two new species of the family <tp:taxon-name><tp:taxon-name-part taxon-name-part-type="family">Pteromalidae</tp:taxon-name-part></tp:taxon-name> (<tp:taxon-name><tp:taxon-name-part taxon-name-part-type="order">Hymenoptera</tp:taxon-name-part></tp:taxon-name>) of the fauna of the USSR.</article-title><source>Zoologicheskij Zhurnal</source><volume>61</volume>(<issue>10</issue>): <fpage>1599</fpage>–<lpage>1602</lpage>.</mixed-citation></ref><ref id="B20"><mixed-citation xmlns:xlink="http://www.w3.org/1999/xlink" xlink:type="simple"><person-group><name name-style="western"><surname>Lee</surname><given-names>JW</given-names></name><name name-style="western"><surname>Choi</surname><given-names>JK</given-names></name><name name-style="western"><surname>Ko</surname><given-names>GH</given-names></name></person-group> (<year>2019</year>) <article-title><tp:taxon-name><tp:taxon-name-part taxon-name-part-type="subfamily">Pteromalinae</tp:taxon-name-part></tp:taxon-name>. <tp:taxon-name><tp:taxon-name-part taxon-name-part-type="phylum">Arthropoda</tp:taxon-name-part></tp:taxon-name>: <tp:taxon-name><tp:taxon-name-part taxon-name-part-type="class">Insecta</tp:taxon-name-part></tp:taxon-name>: <tp:taxon-name><tp:taxon-name-part taxon-name-part-type="order">Hymenoptera</tp:taxon-name-part></tp:taxon-name>: <tp:taxon-name><tp:taxon-name-part taxon-name-part-type="family">Pteromalidae</tp:taxon-name-part></tp:taxon-name>.</article-title><source>Insect Fauna of Korea</source><volume>13</volume>(<issue>12</issue>): <fpage>1</fpage>–<lpage>234</lpage>.</mixed-citation></ref></ref-list></tp:taxon-treatment>
