# Supplementary material for: ﻿Revision of Acroclisoides Girault & Dodd, 1915 (Chalcidoidea, Pteromalidae, Metasteninae)
Source: Zookeys. 2025 Oct 30;1257:153–214. doi: 10.3897/zookeys.1257.157985 (PMC12592997; doi:10.3897/zookeys.1257.157985)
Supplement: XML Treatment for Acroclisoides fusus [file zookeys.1257.157985-treatment6.xml]

<!DOCTYPE tp:taxon-treatment
  PUBLIC "-//TaxonX//DTD Taxonomic Treatment Publishing DTD v0 20100105//EN" "tax-treatment-NSO.dtd">
<tp:taxon-treatment xmlns:tp="http://www.plazi.org/taxpub"><tp:treatment-meta><kwd-group><label>Taxon classification</label><kwd>
                <named-content content-type="kingdom">Animalia</named-content>
              </kwd><kwd>
                <named-content content-type="order">Hymenoptera</named-content>
              </kwd><kwd>
                <named-content content-type="family">Pteromalidae</named-content>
              </kwd></kwd-group><mixed-citation publication-type="journal"><person-group><name><surname>Tselikh</surname><given-names>Ekaterina V.</given-names></name><name><surname>Mitroiu</surname><given-names>Mircea-Dan</given-names></name><name><surname>Lee</surname><given-names>Jaehyeon</given-names></name><name><surname>Dale-Skey</surname><given-names>Natalie</given-names></name><name><surname>Ku</surname><given-names>Deok-Seo</given-names></name></person-group><article-title>﻿Revision of <italic><tp:taxon-name><tp:taxon-name-part taxon-name-part-type="genus" reg="Acroclisoides">Acroclisoides</tp:taxon-name-part></tp:taxon-name></italic> Girault &amp; Dodd, 1915 (<tp:taxon-name><tp:taxon-name-part taxon-name-part-type="superfamily">Chalcidoidea</tp:taxon-name-part></tp:taxon-name>, <tp:taxon-name><tp:taxon-name-part taxon-name-part-type="family">Pteromalidae</tp:taxon-name-part></tp:taxon-name>, <tp:taxon-name><tp:taxon-name-part taxon-name-part-type="subfamily">Metasteninae</tp:taxon-name-part></tp:taxon-name>)</article-title><source>Zookeys</source><day>30</day><month>10</month><year>2025</year><volume>1257</volume><fpage>153</fpage><lpage>214</lpage><pub-id pub-id-type="doi">10.3897/zookeys.1257.157985</pub-id></mixed-citation></tp:treatment-meta><tp:nomenclature><label>﻿</label><tp:taxon-name><object-id xmlns:xlink="http://www.w3.org/1999/xlink" content-type="arpha" xlink:type="simple">1C72B334-4286-5481-85A8-1CE8DF627950</object-id>
              <tp:taxon-name-part taxon-name-part-type="genus" reg="Acroclisoides">Acroclisoides</tp:taxon-name-part>
              <tp:taxon-name-part taxon-name-part-type="species" reg="fusus">fusus</tp:taxon-name-part>
              <object-id xmlns:xlink="http://www.w3.org/1999/xlink" content-type="zoobank" xlink:type="simple">https://zoobank.org/56794011-4B1B-44FA-9AB4-C9213F4B4CD6</object-id>
            </tp:taxon-name><tp:taxon-authority>Tselikh &amp; Mitroiu</tp:taxon-authority><tp:taxon-status xmlns:xlink="http://www.w3.org/1999/xlink" xlink:type="simple">sp. nov.</tp:taxon-status><xref ref-type="fig" rid="F5">Figs 33–40</xref></tp:nomenclature><tp:treatment-sec sec-type="type material" id="SECID0EAVBI"><title>Type material.</title><p><bold><italic>Holotype</italic></bold> • female, Ghana, “Ghana, Tafo 26.IV.66 Ex. <italic><tp:taxon-name><tp:taxon-name-part taxon-name-part-type="genus" reg="Bathycoelia">Bathycoelia</tp:taxon-name-part> <tp:taxon-name-part taxon-name-part-type="species" reg="thalassina">thalassina</tp:taxon-name-part></tp:taxon-name></italic> C.I.E.A. 982”, “<italic><tp:taxon-name><tp:taxon-name-part taxon-name-part-type="genus" reg="Acroclisoides">Acroclisoides</tp:taxon-name-part> <tp:taxon-name-part taxon-name-part-type="species" reg="africanus">africanus</tp:taxon-name-part></tp:taxon-name></italic> Ferrière D.S. Hill det. 1966”, “<named-content xmlns:xlink="http://www.w3.org/1999/xlink" content-type="dwc:institutional_code" xlink:title="Natural History Museum (London" xlink:href="http://grbio.org/institution/natural-history-museum-london" xlink:type="simple">NHMUK</named-content> 013455986” (<named-content xmlns:xlink="http://www.w3.org/1999/xlink" content-type="dwc:institutional_code" xlink:title="Natural History Museum (London" xlink:href="http://grbio.org/institution/natural-history-museum-london" xlink:type="simple">NHMUK</named-content>). <bold><italic>Paratypes</italic></bold> • 2 females, Cameroon, “Cameroon: Nkoemuon, 24.viii–7.ix.1980, D. Jackson” (<named-content xmlns:xlink="http://www.w3.org/1999/xlink" content-type="dwc:institutional_code" xlink:title="Natural History Museum (London" xlink:href="http://grbio.org/institution/natural-history-museum-london" xlink:type="simple">NHMUK</named-content>) • 1 female, Cameroon, “Cameroon: Nkoemuon, 13.vii–24.viii.1980, D. Jackson” (<abbrev xmlns:xlink="http://www.w3.org/1999/xlink" xlink:title="Mitroiu Collection" id="ABBRID0EQWBI" xlink:type="simple">MICO</abbrev>) • 3 females, 1 male, Ghana, same data as holotype, “<named-content xmlns:xlink="http://www.w3.org/1999/xlink" content-type="dwc:institutional_code" xlink:title="Natural History Museum (London" xlink:href="http://grbio.org/institution/natural-history-museum-london" xlink:type="simple">NHMUK</named-content> 013455981”, “<named-content xmlns:xlink="http://www.w3.org/1999/xlink" content-type="dwc:institutional_code" xlink:title="Natural History Museum (London" xlink:href="http://grbio.org/institution/natural-history-museum-london" xlink:type="simple">NHMUK</named-content> 013455985” (<named-content xmlns:xlink="http://www.w3.org/1999/xlink" content-type="dwc:institutional_code" xlink:title="Natural History Museum (London" xlink:href="http://grbio.org/institution/natural-history-museum-london" xlink:type="simple">NHMUK</named-content>) • 4 females, Ghana, “Ghana, Tafo 21.II.66 Ex. <italic><tp:taxon-name><tp:taxon-name-part taxon-name-part-type="genus" reg="Atelocera">Atelocera</tp:taxon-name-part></tp:taxon-name></italic> C.I.E.A. 982”, “<italic><tp:taxon-name><tp:taxon-name-part taxon-name-part-type="genus" reg="Acroclisoides">Acroclisoides</tp:taxon-name-part> <tp:taxon-name-part taxon-name-part-type="species" reg="africanus">africanus</tp:taxon-name-part></tp:taxon-name></italic> Ferrière D.S. Hill det. 1966”, “<named-content xmlns:xlink="http://www.w3.org/1999/xlink" content-type="dwc:institutional_code" xlink:title="Natural History Museum (London" xlink:href="http://grbio.org/institution/natural-history-museum-london" xlink:type="simple">NHMUK</named-content> 013455980”, “<named-content xmlns:xlink="http://www.w3.org/1999/xlink" content-type="dwc:institutional_code" xlink:title="Natural History Museum (London" xlink:href="http://grbio.org/institution/natural-history-museum-london" xlink:type="simple">NHMUK</named-content> 013455984” (<named-content xmlns:xlink="http://www.w3.org/1999/xlink" content-type="dwc:institutional_code" xlink:title="Natural History Museum (London" xlink:href="http://grbio.org/institution/natural-history-museum-london" xlink:type="simple">NHMUK</named-content>, <named-content xmlns:xlink="http://www.w3.org/1999/xlink" content-type="dwc:institutional_code" xlink:title="Zoological Institute of the Russian Academy of Sciences" xlink:href="http://grbio.org/institution/zoological-institute-russian-academy-sciences" xlink:type="simple">ZISP</named-content>).</p><fig id="F5" position="float" orientation="portrait"><object-id xmlns:xlink="http://www.w3.org/1999/xlink" content-type="doi" xlink:type="simple">10.3897/zookeys.1257.157985.figures33-40</object-id><object-id xmlns:xlink="http://www.w3.org/1999/xlink" content-type="arpha" xlink:type="simple">5464649A-4470-51EA-BBFF-C96E9A01DA68</object-id><label>Figures 33–40.</label><caption><p><italic><tp:taxon-name><tp:taxon-name-part taxon-name-part-type="genus" reg="Acroclisoides">Acroclisoides</tp:taxon-name-part> <tp:taxon-name-part taxon-name-part-type="species" reg="fusus">fusus</tp:taxon-name-part></tp:taxon-name></italic> Tselikh &amp; Mitroiu, sp. nov., female, holotype. 33. Habitus, lateral view; 34. Mesosoma and propodeum, dorsal view; 35. Antenna; 36. Head, frontal view; 37. Fore wing; 38. Head, lateral view; 39. Habitus, dorsal view; 40. Head and pronotum, dorsal view.</p></caption><graphic xmlns:xlink="http://www.w3.org/1999/xlink" xlink:href="zookeys-1257-153_article-157985__-g005.jpg" position="float" orientation="portrait" xlink:type="simple" id="oo_1454086.jpg"><uri content-type="original_file" xlink:type="simple">https://binary.pensoft.net/fig/1454086</uri></graphic></fig></tp:treatment-sec><tp:treatment-sec sec-type="diagnosis" id="SECID0E1YBI"><title>Diagnosis.</title><p><italic><tp:taxon-name><tp:taxon-name-part taxon-name-part-type="genus" reg="Acroclisoides">Acroclisoides</tp:taxon-name-part> <tp:taxon-name-part taxon-name-part-type="species" reg="fusus">fusus</tp:taxon-name-part></tp:taxon-name></italic> Tselikh &amp; Mitroiu, sp. nov. belongs to a group of species where females have a fore wing with one spot, but this species is easily distinguished from the others in having the fore wing with a small stigma (Fig. <xref ref-type="fig" rid="F5">37</xref>).</p></tp:treatment-sec><tp:treatment-sec sec-type="description" id="SECID0EPZBI"><title>Description.</title><p><bold>Female.</bold> Body length 1.80–2.20 mm; fore wing length 1.60–1.70 mm.</p><p><bold><italic>Coloration</italic>.</bold> Head and mesosoma dorsally dark blue with diffuse metallic violet luster; head frontally dark blue green with diffuse coppery luster; antenna with scape, pedicel and anelli yellowish brown, <abbrev xmlns:xlink="http://www.w3.org/1999/xlink" xlink:title="funicular segments" id="ABBRID0E5ZBI" xlink:type="simple">F1</abbrev>–<abbrev xmlns:xlink="http://www.w3.org/1999/xlink" xlink:title="funicular segments" id="ABBRID0EC1BI" xlink:type="simple">F6</abbrev> and clava brown. All coxae basally brown with metallic blue luster, apically yellowish brown; all femora yellowish brown, tibiae and tarsi yellow. Fore wing with one diffuse spot near S, venation brown. Metasoma dorsally dark brown with metallic violet luster; ovipositor sheaths brown.</p><p><bold><italic>Sculpture</italic>.</bold> Head and mesosoma reticulate; clypeus reticulate-striate; scutellum strongly reticulate, but frenal area finely reticulate; propodeum reticulate, nucha smooth; petiole smooth; metasoma smooth and shiny.</p><p><bold><italic>Head</italic>.</bold> In dorsal view 2.15–2.19 × as broad as long and 1.47–1.48 × as broad as mesoscutum; in frontal view 1.47–1.54 × as broad as high. <abbrev xmlns:xlink="http://www.w3.org/1999/xlink" xlink:title="posterior ocellar line" id="ABBRID0EU1BI" xlink:type="simple">POL</abbrev> 0.74–0.80 × as long as <abbrev xmlns:xlink="http://www.w3.org/1999/xlink" xlink:title="ocello–ocular line" id="ABBRID0EY1BI" xlink:type="simple">OOL</abbrev>. Eye height 1.18–1.23 × eye length and 1.46–1.61 × malar space. Distance between antennal toruli and lower margin of clypeus 4.50–4.90 × distance between antennal toruli and median ocellus. Antenna with scape 0.95–1.00 × as long as eye height and 1.18–1.19 × as long as eye length; pedicel 1.00–1.33 × as long as broad; combined length of pedicel and flagellum 1.05–1.14 × breadth of head; <abbrev xmlns:xlink="http://www.w3.org/1999/xlink" xlink:title="funicular segments" id="ABBRID0E31BI" xlink:type="simple">F1</abbrev>–<abbrev xmlns:xlink="http://www.w3.org/1999/xlink" xlink:title="funicular segments" id="ABBRID0EA2BI" xlink:type="simple">F6</abbrev> longer than broad, <abbrev xmlns:xlink="http://www.w3.org/1999/xlink" xlink:title="funicular segments" id="ABBRID0EE2BI" xlink:type="simple">F1</abbrev> 2.16–2.20 × as long as broad and with two or three rows of sensilla; clava 3.00–3.33 × as long as broad, with small microsetose area on C3 and <abbrev xmlns:xlink="http://www.w3.org/1999/xlink" xlink:title="claval segments" id="ABBRID0EI2BI" xlink:type="simple">C4</abbrev>. Lower posterior corner of gena rounded. Lower margin of clypeus concave bilaterally, in middle part arched and emarginate.</p><p><bold><italic>Mesosoma</italic>.</bold> 1.21–1.22 × as long as broad. Scutellum moderately arched, 0.74–0.77 × as long as broad, frenal area differentiated by a change in sculpture. Propodeum 0.72–0.76 × as long as scutellum, without costula but with median carina, nucha not small. Fore wing 2.13–2.18 × as long as its maximum width; basal cell and basal vein setose; speculum small and closed below; M 0.70–0.75 × as long as <abbrev xmlns:xlink="http://www.w3.org/1999/xlink" xlink:title="postmarginal vein" id="ABBRID0ET2BI" xlink:type="simple">PM</abbrev> and 1.29–1.42 × as long as S, stigma small.</p><p><bold><italic>Metasoma</italic>.</bold> 2.04–2.28 × as long as broad, 1.04–1.15 × as long as mesosoma, 0.71–0.81 × as long as mesosoma and head. Petiole 1.00–1.20 × as long as broad. Ovipositor sheaths projecting slightly beyond apex of metasoma.</p><p><bold>Male.</bold> Body length 1.80 mm; fore wing length 1.70 mm. <abbrev xmlns:xlink="http://www.w3.org/1999/xlink" xlink:title="funicular segments" id="ABBRID0EC3BI" xlink:type="simple">F1</abbrev> 3.25 × as long as broad. Combined length of pedicel and flagellum 1.20 × breadth of head. Fore wing with M 1.40 × as long as S. Otherwise, similar to female.</p></tp:treatment-sec><tp:treatment-sec sec-type="etymology" id="SECID0EG3BI"><title>Etymology.</title><p>The name of the species is based on the Latin word <italic><tp:taxon-name><tp:taxon-name-part taxon-name-part-type="genus" reg="Acroclisoides"/><tp:taxon-name-part taxon-name-part-type="species" reg="fusus">fusus</tp:taxon-name-part></tp:taxon-name></italic> meaning broad or diffuse, referring to the brown spot of the fore wing (adjective).</p></tp:treatment-sec><tp:treatment-sec sec-type="biology" id="SECID0EW3BI"><title>Biology.</title><p>Egg parasitoid of hemipterans <italic><tp:taxon-name><tp:taxon-name-part taxon-name-part-type="genus" reg="Bathycoelia">Bathycoelia</tp:taxon-name-part> <tp:taxon-name-part taxon-name-part-type="species" reg="thalassina">thalassina</tp:taxon-name-part></tp:taxon-name></italic> (Herrich-Schäffer, 1844) and <italic><tp:taxon-name><tp:taxon-name-part taxon-name-part-type="genus" reg="Atelocera">Atelocera</tp:taxon-name-part></tp:taxon-name></italic> sp. (<tp:taxon-name><tp:taxon-name-part taxon-name-part-type="family">Pentatomidae</tp:taxon-name-part></tp:taxon-name>).</p></tp:treatment-sec><tp:treatment-sec sec-type="distribution" id="SECID0ET4BI"><title>Distribution.</title><p>Cameroon, Ghana.</p></tp:treatment-sec><tp:treatment-sec sec-type="comments" id="SECID0EY4BI"><title>Comments.</title><p>It is important to note that the material from Ghana was misidentified as <italic><tp:taxon-name><tp:taxon-name-part taxon-name-part-type="genus" reg="Acroclisoides">A.</tp:taxon-name-part> <tp:taxon-name-part taxon-name-part-type="species" reg="africanus">africanus</tp:taxon-name-part></tp:taxon-name></italic> Ferrière by D.S. Hill. Here this material is regarded as <italic><tp:taxon-name><tp:taxon-name-part taxon-name-part-type="genus" reg="Acroclisoides">A.</tp:taxon-name-part> <tp:taxon-name-part taxon-name-part-type="species" reg="fusus">fusus</tp:taxon-name-part></tp:taxon-name></italic> Tselikh &amp; Mitroiu, sp. nov., because it can be distinguished from <italic><tp:taxon-name><tp:taxon-name-part taxon-name-part-type="genus" reg="Acroclisoides">A.</tp:taxon-name-part> <tp:taxon-name-part taxon-name-part-type="species" reg="africanus">africanus</tp:taxon-name-part></tp:taxon-name></italic> by the fore wing with one spot near S (vs hyaline); propodeum with median carina and large and smooth nucha (vs propodeum without median carina and with small, alutaceous nucha); lower margin of clypeus in middle part arched and emarginate (vs arched and straight).</p></tp:treatment-sec></tp:taxon-treatment>
