# Supplementary material for: ﻿Revision of Acroclisoides Girault & Dodd, 1915 (Chalcidoidea, Pteromalidae, Metasteninae)
Source: Zookeys. 2025 Oct 30;1257:153–214. doi: 10.3897/zookeys.1257.157985 (PMC12592997; doi:10.3897/zookeys.1257.157985)
Supplement: XML Treatment for Acroclisoides indicus [file zookeys.1257.157985-treatment7.xml]

<!DOCTYPE tp:taxon-treatment
  PUBLIC "-//TaxonX//DTD Taxonomic Treatment Publishing DTD v0 20100105//EN" "tax-treatment-NSO.dtd">
<tp:taxon-treatment xmlns:tp="http://www.plazi.org/taxpub"><tp:treatment-meta><kwd-group><label>Taxon classification</label><kwd>
                <named-content content-type="kingdom">Animalia</named-content>
              </kwd><kwd>
                <named-content content-type="order">Hymenoptera</named-content>
              </kwd><kwd>
                <named-content content-type="family">Pteromalidae</named-content>
              </kwd></kwd-group><mixed-citation publication-type="journal"><person-group><name><surname>Tselikh</surname><given-names>Ekaterina V.</given-names></name><name><surname>Mitroiu</surname><given-names>Mircea-Dan</given-names></name><name><surname>Lee</surname><given-names>Jaehyeon</given-names></name><name><surname>Dale-Skey</surname><given-names>Natalie</given-names></name><name><surname>Ku</surname><given-names>Deok-Seo</given-names></name></person-group><article-title>﻿Revision of <italic><tp:taxon-name><tp:taxon-name-part taxon-name-part-type="genus" reg="Acroclisoides">Acroclisoides</tp:taxon-name-part></tp:taxon-name></italic> Girault &amp; Dodd, 1915 (<tp:taxon-name><tp:taxon-name-part taxon-name-part-type="superfamily">Chalcidoidea</tp:taxon-name-part></tp:taxon-name>, <tp:taxon-name><tp:taxon-name-part taxon-name-part-type="family">Pteromalidae</tp:taxon-name-part></tp:taxon-name>, <tp:taxon-name><tp:taxon-name-part taxon-name-part-type="subfamily">Metasteninae</tp:taxon-name-part></tp:taxon-name>)</article-title><source>Zookeys</source><day>30</day><month>10</month><year>2025</year><volume>1257</volume><fpage>153</fpage><lpage>214</lpage><pub-id pub-id-type="doi">10.3897/zookeys.1257.157985</pub-id></mixed-citation></tp:treatment-meta><tp:nomenclature><label>﻿</label><tp:taxon-name><object-id xmlns:xlink="http://www.w3.org/1999/xlink" content-type="arpha" xlink:type="simple">24A1D81D-8732-57D1-B6B8-A8723F0978E3</object-id>
              <tp:taxon-name-part taxon-name-part-type="genus" reg="Acroclisoides">Acroclisoides</tp:taxon-name-part>
              <tp:taxon-name-part taxon-name-part-type="species" reg="indicus">indicus</tp:taxon-name-part>
            </tp:taxon-name><tp:taxon-authority>Ferrière, 1931</tp:taxon-authority><xref ref-type="fig" rid="F6">Figs 41–48</xref><tp:nomenclature-citation-list><tp:nomenclature-citation><tp:taxon-name>
                  <tp:taxon-name-part taxon-name-part-type="genus" reg="Acroclisoides">Acroclisoides</tp:taxon-name-part> <tp:taxon-name-part taxon-name-part-type="species" reg="indicus">indicus</tp:taxon-name-part></tp:taxon-name><comment>Ferrière, 1931: 279. Holotype female (<named-content xmlns:xlink="http://www.w3.org/1999/xlink" content-type="dwc:institutional_code" xlink:title="Natural History Museum (London" xlink:href="http://grbio.org/institution/natural-history-museum-london" xlink:type="simple">NHMUK</named-content>, not examined).</comment></tp:nomenclature-citation></tp:nomenclature-citation-list></tp:nomenclature><tp:treatment-sec sec-type="type material" id="SECID0E1ACI"><title>Type material examined.</title><p><bold><italic>Paratypes</italic></bold> • 1 female, India, “Dehra Dun, U.P.S.N. Chatterjee 19.XI.1927”, “767”, “Ex <tp:taxon-name><tp:taxon-name-part taxon-name-part-type="family">Pentatomidae</tp:taxon-name-part></tp:taxon-name> eggs.”, “On Teak leaf.”, “Pres. By Imp. Inst. Ent. B.M. 1931-367”, “<italic><tp:taxon-name><tp:taxon-name-part taxon-name-part-type="genus" reg="Acroclisoides">Acroclisoides</tp:taxon-name-part> <tp:taxon-name-part taxon-name-part-type="species" reg="indicus">indicus</tp:taxon-name-part></tp:taxon-name></italic> sp. n. Ch. Ferrière det. ♂”, “♀”, “Paratype”, “<named-content xmlns:xlink="http://www.w3.org/1999/xlink" content-type="dwc:institutional_code" xlink:title="Natural History Museum (London" xlink:href="http://grbio.org/institution/natural-history-museum-london" xlink:type="simple">NHMUK</named-content> 013455990” (<named-content xmlns:xlink="http://www.w3.org/1999/xlink" content-type="dwc:institutional_code" xlink:title="Natural History Museum (London" xlink:href="http://grbio.org/institution/natural-history-museum-london" xlink:type="simple">NHMUK</named-content>) • 1 female, India, “Dehra Dun, U.P.S.N. Chatterjee 19.XI.1927”, “770”, “Ex <tp:taxon-name><tp:taxon-name-part taxon-name-part-type="family">Pentatomidae</tp:taxon-name-part></tp:taxon-name> eggs.”, “On Teak leaf.”, “Pres. By Imp. Inst. Ent. B.M. 1931-367”, “<italic><tp:taxon-name><tp:taxon-name-part taxon-name-part-type="genus" reg="Acroclisoides">Acroclisoides</tp:taxon-name-part> <tp:taxon-name-part taxon-name-part-type="species" reg="indicus">indicus</tp:taxon-name-part></tp:taxon-name></italic> sp. n. Ch. Ferrière det. ♂”, “♀ det. Tselikh, 2014”, “Paratype”, “<named-content xmlns:xlink="http://www.w3.org/1999/xlink" content-type="dwc:institutional_code" xlink:title="Natural History Museum (London" xlink:href="http://grbio.org/institution/natural-history-museum-london" xlink:type="simple">NHMUK</named-content>(E) 953698”, “<named-content xmlns:xlink="http://www.w3.org/1999/xlink" content-type="dwc:institutional_code" xlink:title="Natural History Museum (London" xlink:href="http://grbio.org/institution/natural-history-museum-london" xlink:type="simple">NHMUK</named-content> 013455990” (<named-content xmlns:xlink="http://www.w3.org/1999/xlink" content-type="dwc:institutional_code" xlink:title="Natural History Museum (London" xlink:href="http://grbio.org/institution/natural-history-museum-london" xlink:type="simple">NHMUK</named-content>) • 2 females, “INDIA: Madras XII.1974 no. 4 Anantakrishnan” “<named-content xmlns:xlink="http://www.w3.org/1999/xlink" content-type="dwc:institutional_code" xlink:title="Natural History Museum (London" xlink:href="http://grbio.org/institution/natural-history-museum-london" xlink:type="simple">NHMUK</named-content> 013455886” (<named-content xmlns:xlink="http://www.w3.org/1999/xlink" content-type="dwc:institutional_code" xlink:title="Natural History Museum (London" xlink:href="http://grbio.org/institution/natural-history-museum-london" xlink:type="simple">NHMUK</named-content>).</p><fig id="F6" position="float" orientation="portrait"><object-id xmlns:xlink="http://www.w3.org/1999/xlink" content-type="doi" xlink:type="simple">10.3897/zookeys.1257.157985.figures41-48</object-id><object-id xmlns:xlink="http://www.w3.org/1999/xlink" content-type="arpha" xlink:type="simple">949A1D06-3C68-5FE1-9E1C-9DC6D7239EAD</object-id><label>Figures 41–48.</label><caption><p><italic><tp:taxon-name><tp:taxon-name-part taxon-name-part-type="genus" reg="Acroclisoides">Acroclisoides</tp:taxon-name-part> <tp:taxon-name-part taxon-name-part-type="species" reg="indicus">indicus</tp:taxon-name-part></tp:taxon-name></italic> Ferrière, 1931. 47, 48. Female, paratype and 41–46. Female, not type. 41. Habitus, lateral view; 42. Mesosoma and propodeum, dorsal view; 43. Antenna; 44. Head, frontal view; 45. Fore wing; 46. Head, lateral view. 47. Habitus, dorsal view; 48. Head and pronotum, dorsal view.</p></caption><graphic xmlns:xlink="http://www.w3.org/1999/xlink" xlink:href="zookeys-1257-153_article-157985__-g006.jpg" position="float" orientation="portrait" xlink:type="simple" id="oo_1454087.jpg"><uri content-type="original_file" xlink:type="simple">https://binary.pensoft.net/fig/1454087</uri></graphic></fig></tp:treatment-sec><tp:treatment-sec sec-type="material" id="SECID0EZDCI"><title>Additional material examined.</title><p>Myanmar • 1 female, “Gwethe Res. N. Toungoo. M.H. Desai coll. 20.XII.1934”, “<italic><tp:taxon-name><tp:taxon-name-part taxon-name-part-type="genus" reg="Acroclisoides">Acroclisoides</tp:taxon-name-part> <tp:taxon-name-part taxon-name-part-type="species" reg="indicus">indicus</tp:taxon-name-part></tp:taxon-name></italic> Ferr. Ch. Ferrière det.”, “216”, “Pres. By Imp. Inst. Ent. B.M. 1937-132”, “R.R.S.NO. 1423”, “<named-content xmlns:xlink="http://www.w3.org/1999/xlink" content-type="dwc:institutional_code" xlink:title="Natural History Museum (London" xlink:href="http://grbio.org/institution/natural-history-museum-london" xlink:type="simple">NHMUK</named-content> 013455993” (<named-content xmlns:xlink="http://www.w3.org/1999/xlink" content-type="dwc:institutional_code" xlink:title="Natural History Museum (London" xlink:href="http://grbio.org/institution/natural-history-museum-london" xlink:type="simple">NHMUK</named-content>).</p></tp:treatment-sec><tp:treatment-sec sec-type="description" id="SECID0ESECI"><title>Description.</title><p><bold>Female.</bold> Body length 2.06–2.80 mm; fore wing length 1.90–2.30 mm.</p><p><bold><italic>Coloration</italic>.</bold> Head and mesosoma green blue with diffuse coppery luster; antenna with scape, pedicel and anelli yellowish brown, <abbrev xmlns:xlink="http://www.w3.org/1999/xlink" xlink:title="funicular segments" id="ABBRID0EBFCI" xlink:type="simple">F1</abbrev>–<abbrev xmlns:xlink="http://www.w3.org/1999/xlink" xlink:title="funicular segments" id="ABBRID0EFFCI" xlink:type="simple">F6</abbrev> and clava brown. Fore and hind coxa dark green with diffuse coppery luster, mid coxae yellow, all femora, tibiae and tarsi yellow. Fore wing hyaline, venation yellowish brown. Metasoma dorsally dark brown with metallic blue violet luster; ovipositor sheaths brown.</p><p><bold><italic>Sculpture</italic>.</bold> Head and mesosoma reticulate; clypeus reticulate-striate; scutellum strongly reticulate, but frenal area finely reticulate; propodeum reticulate, nucha alutaceous; petiole smooth; metasoma smooth and shiny.</p><p><bold><italic>Head</italic>.</bold> In dorsal view 2.17–2.40 × as broad as long and 1.40–1.60 × as broad as mesoscutum; in frontal view 1.61–1.72 × as broad as high. <abbrev xmlns:xlink="http://www.w3.org/1999/xlink" xlink:title="posterior ocellar line" id="ABBRID0EXFCI" xlink:type="simple">POL</abbrev> 0.47–0.59 × as long as <abbrev xmlns:xlink="http://www.w3.org/1999/xlink" xlink:title="ocello–ocular line" id="ABBRID0E2FCI" xlink:type="simple">OOL</abbrev>. Eye height 1.11–1.15 × eye length and 1.54–1.76 × malar space. Distance between antennal toruli and lower margin of clypeus 3.14–3.35 × distance between antennal toruli and median ocellus. Antenna with scape 0.95–1.07 × as long as eye height and 1.05–1.18 × as long as eye length; pedicel 1.00–1.10 × as long as broad; combined length of pedicel and flagellum 0.88–1.00 × breadth of head; <abbrev xmlns:xlink="http://www.w3.org/1999/xlink" xlink:title="funicular segments" id="ABBRID0E6FCI" xlink:type="simple">F1</abbrev>–<abbrev xmlns:xlink="http://www.w3.org/1999/xlink" xlink:title="funicular segments" id="ABBRID0EDGCI" xlink:type="simple">F6</abbrev> longer than broad, <abbrev xmlns:xlink="http://www.w3.org/1999/xlink" xlink:title="funicular segments" id="ABBRID0EHGCI" xlink:type="simple">F1</abbrev> 2.00–2.20 × as long as broad and with two or three rows of sensilla; clava 2.80–3.14 × as long as broad, with small microsetose area on C3 and <abbrev xmlns:xlink="http://www.w3.org/1999/xlink" xlink:title="claval segments" id="ABBRID0ELGCI" xlink:type="simple">C4</abbrev>. Lower posterior corner of gena with large spine. Lower margin of clypeus concave bilaterally, in middle part distinctly emarginate.</p><p><bold><italic>Mesosoma</italic>.</bold> 1.13–1.23 × as long as broad. Scutellum moderately arched, 0.83–0.92 × as long as broad, frenal area differentiated by a change in sculpture. Propodeum 0.63–0.74 × as long as scutellum, without costula but with median carina, nucha not small. Fore wing 2.08–2.23 × as long as its maximum width; basal cell with 1–3 setae, basal vein setose; speculum closed below; M 0.68–0.86 × as long as <abbrev xmlns:xlink="http://www.w3.org/1999/xlink" xlink:title="postmarginal vein" id="ABBRID0EWGCI" xlink:type="simple">PM</abbrev> and 1.05–1.09 × as long as S, stigma large.</p><p><bold><italic>Metasoma</italic>.</bold> 1.47–1.78 × as long as broad, 1.04–1.26 × as long as mesosoma, 0.65–0.74 × as long as mesosoma and head. Petiole as long as broad. Ovipositor sheaths projecting slightly beyond apex of metasoma.</p><p><bold>Male.</bold> Unknown. Previously discovered males have been re-identified as females.</p></tp:treatment-sec><tp:treatment-sec sec-type="biology" id="SECID0EFHCI"><title>Biology.</title><p>Egg parasitoids of hemipterans <italic><tp:taxon-name><tp:taxon-name-part taxon-name-part-type="genus" reg="Erthesina">Erthesina</tp:taxon-name-part></tp:taxon-name></italic> sp. and <italic><tp:taxon-name><tp:taxon-name-part taxon-name-part-type="genus" reg="Placosternum">Placosternum</tp:taxon-name-part> <tp:taxon-name-part taxon-name-part-type="species" reg="dama">dama</tp:taxon-name-part></tp:taxon-name></italic> (Fabricius, 1794) (<tp:taxon-name><tp:taxon-name-part taxon-name-part-type="family">Pentatomidae</tp:taxon-name-part></tp:taxon-name>) (UCD <xref ref-type="bibr" rid="B6">Community 2025</xref>).</p></tp:treatment-sec><tp:treatment-sec sec-type="distribution" id="SECID0EGICI"><title>Distribution.</title><p>India, Myanmar, Sri Lanka (UCD <xref ref-type="bibr" rid="B6">Community 2025</xref>).</p></tp:treatment-sec><tp:treatment-sec sec-type="comments" id="SECID0EQICI"><title>Comments.</title><p><italic><tp:taxon-name><tp:taxon-name-part taxon-name-part-type="genus" reg="Acroclisoides">Acroclisoides</tp:taxon-name-part> <tp:taxon-name-part taxon-name-part-type="species" reg="indicus">indicus</tp:taxon-name-part></tp:taxon-name></italic> Ferrière belongs to a group of species that have a hyaline fore wing. This species is similar to <italic><tp:taxon-name><tp:taxon-name-part taxon-name-part-type="genus" reg="Acroclisoides">A.</tp:taxon-name-part> <tp:taxon-name-part taxon-name-part-type="species" reg="sativus">sativus</tp:taxon-name-part></tp:taxon-name></italic> Kumar &amp; Khan and <italic><tp:taxon-name><tp:taxon-name-part taxon-name-part-type="genus" reg="Acroclisoides">A.</tp:taxon-name-part> <tp:taxon-name-part taxon-name-part-type="species" reg="luzonensis">luzonensis</tp:taxon-name-part></tp:taxon-name></italic> Gahan; the differences between these species are given in the key.</p><p>Material from China was misidentified as <italic><tp:taxon-name><tp:taxon-name-part taxon-name-part-type="genus" reg="Acroclisoides">A.</tp:taxon-name-part> <tp:taxon-name-part taxon-name-part-type="species" reg="indicus">indicus</tp:taxon-name-part></tp:taxon-name></italic> Ferrière. Here this material is regarded as <italic><tp:taxon-name><tp:taxon-name-part taxon-name-part-type="genus" reg="Acroclisoides">A.</tp:taxon-name-part> <tp:taxon-name-part taxon-name-part-type="species" reg="bicolor">bicolor</tp:taxon-name-part></tp:taxon-name></italic> Luo &amp; Qin, 1991.</p></tp:treatment-sec><ref-list><ref id="B6"><mixed-citation xmlns:xlink="http://www.w3.org/1999/xlink" xlink:type="simple"><person-group><name name-style="western"><surname>Community</surname><given-names>UCD</given-names></name></person-group> (<year>2025</year>) Universal <tp:taxon-name><tp:taxon-name-part taxon-name-part-type="superfamily">Chalcidoidea</tp:taxon-name-part></tp:taxon-name> Database (UCD) curated in TaxonWorks. 1143 pp. <ext-link xlink:href="https://sfg.taxonworks.org/api/v1/" ext-link-type="uri" xlink:type="simple">https://sfg.taxonworks.org/api/v1/</ext-link> [accessed on 27 February 2025]</mixed-citation></ref></ref-list></tp:taxon-treatment>
