# Supplementary material for: ﻿Revision of Acroclisoides Girault & Dodd, 1915 (Chalcidoidea, Pteromalidae, Metasteninae)
Source: Zookeys. 2025 Oct 30;1257:153–214. doi: 10.3897/zookeys.1257.157985 (PMC12592997; doi:10.3897/zookeys.1257.157985)
Supplement: XML Treatment for Acroclisoides laticeps [file zookeys.1257.157985-treatment8.xml]

<!DOCTYPE tp:taxon-treatment
  PUBLIC "-//TaxonX//DTD Taxonomic Treatment Publishing DTD v0 20100105//EN" "tax-treatment-NSO.dtd">
<tp:taxon-treatment xmlns:tp="http://www.plazi.org/taxpub"><tp:treatment-meta><kwd-group><label>Taxon classification</label><kwd>
                <named-content content-type="kingdom">Animalia</named-content>
              </kwd><kwd>
                <named-content content-type="order">Hymenoptera</named-content>
              </kwd><kwd>
                <named-content content-type="family">Pteromalidae</named-content>
              </kwd></kwd-group><mixed-citation publication-type="journal"><person-group><name><surname>Tselikh</surname><given-names>Ekaterina V.</given-names></name><name><surname>Mitroiu</surname><given-names>Mircea-Dan</given-names></name><name><surname>Lee</surname><given-names>Jaehyeon</given-names></name><name><surname>Dale-Skey</surname><given-names>Natalie</given-names></name><name><surname>Ku</surname><given-names>Deok-Seo</given-names></name></person-group><article-title>﻿Revision of <italic><tp:taxon-name><tp:taxon-name-part taxon-name-part-type="genus" reg="Acroclisoides">Acroclisoides</tp:taxon-name-part></tp:taxon-name></italic> Girault &amp; Dodd, 1915 (<tp:taxon-name><tp:taxon-name-part taxon-name-part-type="superfamily">Chalcidoidea</tp:taxon-name-part></tp:taxon-name>, <tp:taxon-name><tp:taxon-name-part taxon-name-part-type="family">Pteromalidae</tp:taxon-name-part></tp:taxon-name>, <tp:taxon-name><tp:taxon-name-part taxon-name-part-type="subfamily">Metasteninae</tp:taxon-name-part></tp:taxon-name>)</article-title><source>Zookeys</source><day>30</day><month>10</month><year>2025</year><volume>1257</volume><fpage>153</fpage><lpage>214</lpage><pub-id pub-id-type="doi">10.3897/zookeys.1257.157985</pub-id></mixed-citation></tp:treatment-meta><tp:nomenclature><label>﻿</label><tp:taxon-name><object-id xmlns:xlink="http://www.w3.org/1999/xlink" content-type="arpha" xlink:type="simple">DE803DB0-2B19-569F-86BD-1388A43F9056</object-id>
              <tp:taxon-name-part taxon-name-part-type="genus" reg="Acroclisoides">Acroclisoides</tp:taxon-name-part>
              <tp:taxon-name-part taxon-name-part-type="species" reg="laticeps">laticeps</tp:taxon-name-part>
            </tp:taxon-name><tp:taxon-authority>Girault &amp; Dodd, 1915</tp:taxon-authority><xref ref-type="fig" rid="F7">Figs 49–56</xref><tp:nomenclature-citation-list><tp:nomenclature-citation><tp:taxon-name>
                  <tp:taxon-name-part taxon-name-part-type="genus" reg="Acroclisoides">Acroclisoides</tp:taxon-name-part> <tp:taxon-name-part taxon-name-part-type="species" reg="laticeps">laticeps</tp:taxon-name-part></tp:taxon-name><comment>Girault &amp; Dodd, 1915: 335. Holotype female (<named-content xmlns:xlink="http://www.w3.org/1999/xlink" content-type="dwc:institutional_code" xlink:title="Queensland Museum" xlink:href="http://grbio.org/institution/queensland-museum" xlink:type="simple">QMBA</named-content>, examined).</comment></tp:nomenclature-citation></tp:nomenclature-citation-list></tp:nomenclature><tp:treatment-sec sec-type="type material" id="SECID0EKMCI"><title>Type material examined.</title><p><bold><italic>Holotype</italic></bold> • female, Australia, “<italic><tp:taxon-name><tp:taxon-name-part taxon-name-part-type="genus" reg="Acroclisoides">Acroclisoides</tp:taxon-name-part> <tp:taxon-name-part taxon-name-part-type="species" reg="laticeps">laticeps</tp:taxon-name-part></tp:taxon-name></italic> Dodd ♀”, “TYPE”, “HOLOTYPE Hy. 2805 E.C.D.1984”, “Photographed specimen”, “TYPE Hy. 2805 A.A. Girault” (<named-content xmlns:xlink="http://www.w3.org/1999/xlink" content-type="dwc:institutional_code" xlink:title="Queensland Museum" xlink:href="http://grbio.org/institution/queensland-museum" xlink:type="simple">QMBA</named-content>).</p><fig id="F7" position="float" orientation="portrait"><object-id xmlns:xlink="http://www.w3.org/1999/xlink" content-type="doi" xlink:type="simple">10.3897/zookeys.1257.157985.figures49-56</object-id><object-id xmlns:xlink="http://www.w3.org/1999/xlink" content-type="arpha" xlink:type="simple">E705AB8A-FFF6-5DDC-AA52-3A6CE6C2433A</object-id><label>Figures 49–56.</label><caption><p><italic><tp:taxon-name><tp:taxon-name-part taxon-name-part-type="genus" reg="Acroclisoides">Acroclisoides</tp:taxon-name-part> <tp:taxon-name-part taxon-name-part-type="species" reg="laticeps">laticeps</tp:taxon-name-part></tp:taxon-name></italic> Girault &amp; Dodd, 1915, female, holotype 51, 53. and female, not type 49, 50, 52, 54–56. 49. Habitus, lateral view; 50. Mesosoma and propodeum, dorsal view; 51. Antenna; 52. Head, frontal view; 53. Fore wing; 54. Clypeus; 55. Habitus, dorsal view; 56. Head and pronotum, dorsal view.</p></caption><graphic xmlns:xlink="http://www.w3.org/1999/xlink" xlink:href="zookeys-1257-153_article-157985__-g007.jpg" position="float" orientation="portrait" xlink:type="simple" id="oo_1454088.jpg"><uri content-type="original_file" xlink:type="simple">https://binary.pensoft.net/fig/1454088</uri></graphic></fig></tp:treatment-sec><tp:treatment-sec sec-type="material" id="SECID0E3NCI"><title>Additional material examined.</title><p>Australia • 1 male, “S.E. QUEENSLAND Tambourine Mts. 11–17.V.1935”, “R.E. Turner. B.M. 1935-240”, “<italic><tp:taxon-name><tp:taxon-name-part taxon-name-part-type="genus" reg="Acroclisoides">Acroclisoides</tp:taxon-name-part></tp:taxon-name></italic>”, “<named-content xmlns:xlink="http://www.w3.org/1999/xlink" content-type="dwc:institutional_code" xlink:title="Natural History Museum (London" xlink:href="http://grbio.org/institution/natural-history-museum-london" xlink:type="simple">NHMUK</named-content> 013455923” (<named-content xmlns:xlink="http://www.w3.org/1999/xlink" content-type="dwc:institutional_code" xlink:title="Natural History Museum (London" xlink:href="http://grbio.org/institution/natural-history-museum-london" xlink:type="simple">NHMUK</named-content>). Papua New Guinea • 4 females, “P.A.T.I. Popondetta N.D. 11.12.72 R. Berena”, “P. 1080”, “P. 1082”, “P. 1086”, “P. 1087”, “<named-content xmlns:xlink="http://www.w3.org/1999/xlink" content-type="dwc:institutional_code" xlink:title="Natural History Museum (London" xlink:href="http://grbio.org/institution/natural-history-museum-london" xlink:type="simple">NHMUK</named-content> 013455936”, “<named-content xmlns:xlink="http://www.w3.org/1999/xlink" content-type="dwc:institutional_code" xlink:title="Natural History Museum (London" xlink:href="http://grbio.org/institution/natural-history-museum-london" xlink:type="simple">NHMUK</named-content> 013455938”, “<named-content xmlns:xlink="http://www.w3.org/1999/xlink" content-type="dwc:institutional_code" xlink:title="Natural History Museum (London" xlink:href="http://grbio.org/institution/natural-history-museum-london" xlink:type="simple">NHMUK</named-content> 013455939”, “<named-content xmlns:xlink="http://www.w3.org/1999/xlink" content-type="dwc:institutional_code" xlink:title="Natural History Museum (London" xlink:href="http://grbio.org/institution/natural-history-museum-london" xlink:type="simple">NHMUK</named-content> 013455943” (<named-content xmlns:xlink="http://www.w3.org/1999/xlink" content-type="dwc:institutional_code" xlink:title="Natural History Museum (London" xlink:href="http://grbio.org/institution/natural-history-museum-london" xlink:type="simple">NHMUK</named-content>, <named-content xmlns:xlink="http://www.w3.org/1999/xlink" content-type="dwc:institutional_code" xlink:title="Zoological Institute of the Russian Academy of Sciences" xlink:href="http://grbio.org/institution/zoological-institute-russian-academy-sciences" xlink:type="simple">ZISP</named-content>) • 1 female, “PAPUA N. GUINEA Bulolo 13.XII.82 Bouček”, “<italic><tp:taxon-name><tp:taxon-name-part taxon-name-part-type="genus" reg="Acroclisoides">Acroclisoides</tp:taxon-name-part></tp:taxon-name></italic>”, “<named-content xmlns:xlink="http://www.w3.org/1999/xlink" content-type="dwc:institutional_code" xlink:title="Natural History Museum (London" xlink:href="http://grbio.org/institution/natural-history-museum-london" xlink:type="simple">NHMUK</named-content> 013455905” (<named-content xmlns:xlink="http://www.w3.org/1999/xlink" content-type="dwc:institutional_code" xlink:title="Natural History Museum (London" xlink:href="http://grbio.org/institution/natural-history-museum-london" xlink:type="simple">NHMUK</named-content>).</p></tp:treatment-sec><tp:treatment-sec sec-type="description" id="SECID0EYPCI"><title>Description.</title><p><bold>Female.</bold> Body length 1.25–1.35 mm; fore wing length 1.20–1.25 mm.</p><p><bold><italic>Coloration</italic>.</bold> Head and mesosoma dorsally dark blue with diffuse metallic luster; head frontally dark blue green with diffuse coppery luster; antenna with scape yellow, pedicel and anelli yellowish brown, <abbrev xmlns:xlink="http://www.w3.org/1999/xlink" xlink:title="funicular segments" id="ABBRID0EHQCI" xlink:type="simple">F1</abbrev>–F3 and clava brown, F4–<abbrev xmlns:xlink="http://www.w3.org/1999/xlink" xlink:title="funicular segments" id="ABBRID0ELQCI" xlink:type="simple">F6</abbrev> yellow or yellowish brown. Fore and hind coxae dark brown with diffuse blue luster, mid coxae yellow, all femora, tibiae and tarsi yellow. Fore wing hyaline, venation brown. Metasoma dorsally dark brown with metallic blue violet luster; ovipositor sheaths brown.</p><p><bold><italic>Sculpture</italic>.</bold> Head and mesosoma reticulate; clypeus reticulate; scutellum reticulate, frenal area finely reticulate; propodeum reticulate, nucha alutaceous; petiole smooth; metasoma smooth and shiny.</p><p><bold><italic>Head</italic>.</bold> In dorsal view 2.04–2.25 × as broad as long and 1.34–1.41 × as broad as mesoscutum; in frontal view 1.47–1.55 × as broad as high. <abbrev xmlns:xlink="http://www.w3.org/1999/xlink" xlink:title="posterior ocellar line" id="ABBRID0E4QCI" xlink:type="simple">POL</abbrev> 0.74–0.75 × as long as <abbrev xmlns:xlink="http://www.w3.org/1999/xlink" xlink:title="ocello–ocular line" id="ABBRID0EBRCI" xlink:type="simple">OOL</abbrev>. Eye height 1.10–1.13 × eye length and 1.79–1.83 × malar space. Distance between antennal toruli and lower margin of clypeus 2.20–2.50 × distance between antennal toruli and median ocellus. Antenna with scape 0.85–0.88 × as long as eye height and 0.93–1.00 × as long as eye length; pedicel 1.25 × as long as broad; combined length of pedicel and flagellum 0.95–1.03 × breadth of head; <abbrev xmlns:xlink="http://www.w3.org/1999/xlink" xlink:title="funicular segments" id="ABBRID0EFRCI" xlink:type="simple">F1</abbrev>–<abbrev xmlns:xlink="http://www.w3.org/1999/xlink" xlink:title="funicular segments" id="ABBRID0EJRCI" xlink:type="simple">F6</abbrev> longer than broad, <abbrev xmlns:xlink="http://www.w3.org/1999/xlink" xlink:title="funicular segments" id="ABBRID0ENRCI" xlink:type="simple">F1</abbrev> 1.87–2.00 × as long as broad and with one or two rows of sensilla; clava 2.63–2.80 × as long as broad, with small microsetose area on C3 and <abbrev xmlns:xlink="http://www.w3.org/1999/xlink" xlink:title="claval segments" id="ABBRID0ERRCI" xlink:type="simple">C4</abbrev>. Lower posterior corner of gena forming an acute angle. Lower margin of clypeus concave bilaterally, in middle part emarginate.</p><p><bold><italic>Mesosoma</italic>.</bold> 1.20 × as long as broad. Scutellum moderately arched, 1.23–1.26 × as long as broad, frenal area differentiated by a change in sculpture. Propodeum 0.58–0.65 × as long as scutellum, without costula but with median carina, nucha small. Fore wing 2.08–2.10 × as long as its maximum width; basal cell and basal vein setose; speculum closed below; M 0.75–0.82 × as long as <abbrev xmlns:xlink="http://www.w3.org/1999/xlink" xlink:title="postmarginal vein" id="ABBRID0E3RCI" xlink:type="simple">PM</abbrev> and 1.00–1.07 × as long as S, stigma large.</p><p><bold><italic>Metasoma</italic>.</bold> 1.25–1.30 × as long as broad, 0.83–0.88 × as long as mesosoma, 0.60–0.61 × as long as mesosoma and head. Petiole 1.00–1.11 × as long as broad. Ovipositor sheaths projecting slightly beyond apex of metasoma.</p><p><bold>Male.</bold> Body length 1.20 mm; fore wing length 1.16 mm. Metasoma 1.48 × as long as broad. Otherwise, similar to female.</p></tp:treatment-sec><tp:treatment-sec sec-type="biology" id="SECID0ELSCI"><title>Biology.</title><p>Unknown.</p></tp:treatment-sec><tp:treatment-sec sec-type="distribution" id="SECID0EQSCI"><title>Distribution.</title><p>Australia (<xref ref-type="bibr" rid="B14">Girault 1915</xref>), Papua New Guinea (new record).</p></tp:treatment-sec><tp:treatment-sec sec-type="comments" id="SECID0E1SCI"><title>Comments.</title><p><italic><tp:taxon-name><tp:taxon-name-part taxon-name-part-type="genus" reg="Acroclisoides">Acroclisoides</tp:taxon-name-part> <tp:taxon-name-part taxon-name-part-type="species" reg="laticeps">laticeps</tp:taxon-name-part></tp:taxon-name></italic> Girault &amp; Dodd belongs to a group of species that have a hyaline fore wing in both sexes. This species is similar to <italic><tp:taxon-name><tp:taxon-name-part taxon-name-part-type="genus" reg="Acroclisoides">A.</tp:taxon-name-part> <tp:taxon-name-part taxon-name-part-type="species" reg="suryai">suryai</tp:taxon-name-part></tp:taxon-name></italic> Tselikh, sp. nov.; the differences between these species are given in the key.</p></tp:treatment-sec><ref-list><ref id="B14"><mixed-citation xmlns:xlink="http://www.w3.org/1999/xlink" xlink:type="simple"><person-group><name name-style="western"><surname>Girault</surname><given-names>AA</given-names></name></person-group> (<year>1915</year>) <article-title>Australian <tp:taxon-name><tp:taxon-name-part taxon-name-part-type="order">Hymenoptera</tp:taxon-name-part></tp:taxon-name><tp:taxon-name><tp:taxon-name-part taxon-name-part-type="superfamily">Chalcidoidea</tp:taxon-name-part></tp:taxon-name> VI. Supplement.</article-title><source>Memoirs of the Queensland Museum</source><volume>3</volume>: <fpage>313</fpage>–<lpage>346</lpage>.</mixed-citation></ref></ref-list></tp:taxon-treatment>
