# Supplementary material for: ﻿Revision of Acroclisoides Girault & Dodd, 1915 (Chalcidoidea, Pteromalidae, Metasteninae)
Source: Zookeys. 2025 Oct 30;1257:153–214. doi: 10.3897/zookeys.1257.157985 (PMC12592997; doi:10.3897/zookeys.1257.157985)
Supplement: XML Treatment for Acroclisoides marimbae [file zookeys.1257.157985-treatment12.xml]

<!DOCTYPE tp:taxon-treatment
  PUBLIC "-//TaxonX//DTD Taxonomic Treatment Publishing DTD v0 20100105//EN" "tax-treatment-NSO.dtd">
<tp:taxon-treatment xmlns:tp="http://www.plazi.org/taxpub"><tp:treatment-meta><kwd-group><label>Taxon classification</label><kwd>
                <named-content content-type="kingdom">Animalia</named-content>
              </kwd><kwd>
                <named-content content-type="order">Hymenoptera</named-content>
              </kwd><kwd>
                <named-content content-type="family">Pteromalidae</named-content>
              </kwd></kwd-group><mixed-citation publication-type="journal"><person-group><name><surname>Tselikh</surname><given-names>Ekaterina V.</given-names></name><name><surname>Mitroiu</surname><given-names>Mircea-Dan</given-names></name><name><surname>Lee</surname><given-names>Jaehyeon</given-names></name><name><surname>Dale-Skey</surname><given-names>Natalie</given-names></name><name><surname>Ku</surname><given-names>Deok-Seo</given-names></name></person-group><article-title>﻿Revision of <italic><tp:taxon-name><tp:taxon-name-part taxon-name-part-type="genus" reg="Acroclisoides">Acroclisoides</tp:taxon-name-part></tp:taxon-name></italic> Girault &amp; Dodd, 1915 (<tp:taxon-name><tp:taxon-name-part taxon-name-part-type="superfamily">Chalcidoidea</tp:taxon-name-part></tp:taxon-name>, <tp:taxon-name><tp:taxon-name-part taxon-name-part-type="family">Pteromalidae</tp:taxon-name-part></tp:taxon-name>, <tp:taxon-name><tp:taxon-name-part taxon-name-part-type="subfamily">Metasteninae</tp:taxon-name-part></tp:taxon-name>)</article-title><source>Zookeys</source><day>30</day><month>10</month><year>2025</year><volume>1257</volume><fpage>153</fpage><lpage>214</lpage><pub-id pub-id-type="doi">10.3897/zookeys.1257.157985</pub-id></mixed-citation></tp:treatment-meta><tp:nomenclature><label>﻿</label><tp:taxon-name><object-id xmlns:xlink="http://www.w3.org/1999/xlink" content-type="arpha" xlink:type="simple">3A4B1A1A-EC37-5BFB-99DD-894B78D0BD70</object-id>
              <tp:taxon-name-part taxon-name-part-type="genus" reg="Acroclisoides">Acroclisoides</tp:taxon-name-part>
              <tp:taxon-name-part taxon-name-part-type="species" reg="marimbae">marimbae</tp:taxon-name-part>
              <object-id xmlns:xlink="http://www.w3.org/1999/xlink" content-type="zoobank" xlink:type="simple">https://zoobank.org/2F1E5844-27F8-4AA5-873F-E289D71D51FD</object-id>
            </tp:taxon-name><tp:taxon-authority>Tselikh &amp; Mitroiu</tp:taxon-authority><tp:taxon-status xmlns:xlink="http://www.w3.org/1999/xlink" xlink:type="simple">sp. nov.</tp:taxon-status><xref ref-type="fig" rid="F11">Figs 81–88</xref></tp:nomenclature><tp:treatment-sec sec-type="type material" id="SECID0EN4DI"><title>Type material.</title><p><bold><italic>Holotype</italic></bold> • female, Tanzania, “TANGANYIKA Dar-es-Salaam ex Pentatomid 14.III.1919 W.A. Lambourn”, “<tp:taxon-name><tp:taxon-name-part taxon-name-part-type="genus" reg="Acroclisoides">Acroclisoides</tp:taxon-name-part> <tp:taxon-name-part taxon-name-part-type="uncertainty-rank">near</tp:taxon-name-part> <tp:taxon-name-part taxon-name-part-type="species" reg="luzonensis">luzonensis</tp:taxon-name-part></tp:taxon-name> Gah. G.J. Kerrich det. 1948”, “<named-content xmlns:xlink="http://www.w3.org/1999/xlink" content-type="dwc:institutional_code" xlink:title="Natural History Museum (London" xlink:href="http://grbio.org/institution/natural-history-museum-london" xlink:type="simple">NHMUK</named-content> 013455889” (<named-content xmlns:xlink="http://www.w3.org/1999/xlink" content-type="dwc:institutional_code" xlink:title="Natural History Museum (London" xlink:href="http://grbio.org/institution/natural-history-museum-london" xlink:type="simple">NHMUK</named-content>). <bold><italic>Paratypes</italic></bold> • 7 females, 2 males, Senegal, “Senegal, Bambey, 12.VIII.1943, J. Risbec, Ex eggs of Pentatomia, 486” (1 male bearing an additional label: “Pachyneuronini ? genus, G. Nixon det. 1947”) (<named-content xmlns:xlink="http://www.w3.org/1999/xlink" content-type="dwc:institutional_code" xlink:title="Natural History Museum (London" xlink:href="http://grbio.org/institution/natural-history-museum-london" xlink:type="simple">NHMUK</named-content>) • 4 females, 4 males, Senegal, “Senegal, Bambey, J. Risbec, 484, 533”, “Ex Atalecore <tp:taxon-name><tp:taxon-name-part taxon-name-part-type="genus" reg="Atelocera"/><tp:taxon-name-part taxon-name-part-type="species" reg="notatipennis">notatipennis</tp:taxon-name-part></tp:taxon-name>” (<named-content xmlns:xlink="http://www.w3.org/1999/xlink" content-type="dwc:institutional_code" xlink:title="Natural History Museum (London" xlink:href="http://grbio.org/institution/natural-history-museum-london" xlink:type="simple">NHMUK</named-content>) • 3 females, Zimbabwe, “Rhodesia: Salisbury, v.1979, A. Watsham” (<named-content xmlns:xlink="http://www.w3.org/1999/xlink" content-type="dwc:institutional_code" xlink:title="Natural History Museum (London" xlink:href="http://grbio.org/institution/natural-history-museum-london" xlink:type="simple">NHMUK</named-content>, <abbrev xmlns:xlink="http://www.w3.org/1999/xlink" xlink:title="Mitroiu Collection" id="ABBRID0EL6DI" xlink:type="simple">MICO</abbrev>) • 1 female, Zimbabwe, “Zimbabwe: Harar, St. Ignatius, V.1990, A. Watsham”, “<tp:taxon-name><tp:taxon-name-part taxon-name-part-type="genus" reg="Acroclisoides">Acroclisoides</tp:taxon-name-part></tp:taxon-name> det. R. Burks 2004”, “<named-content xmlns:xlink="http://www.w3.org/1999/xlink" content-type="dwc:institutional_code" xlink:title="Canadian National Collection of Insects, Arachnids and Nematodes" xlink:href="http://grbio.org/institution/canadian-national-collection-insects-arachnids-and-nematodes" xlink:type="simple">CNC</named-content> L-2017-073” (<named-content xmlns:xlink="http://www.w3.org/1999/xlink" content-type="dwc:institutional_code" xlink:title="Canadian National Collection of Insects, Arachnids and Nematodes" xlink:href="http://grbio.org/institution/canadian-national-collection-insects-arachnids-and-nematodes" xlink:type="simple">CNC</named-content>) • 2 females, 1 male, Tanzania: “TANGANYIKA T. Dar es Salaam W.A. Lambourn Ex ova on leaf. <tp:taxon-name><tp:taxon-name-part taxon-name-part-type="genus">Casuarina</tp:taxon-name-part></tp:taxon-name> Em. 20.III.1919”, “429”, “<named-content xmlns:xlink="http://www.w3.org/1999/xlink" content-type="dwc:institutional_code" xlink:title="Natural History Museum (London" xlink:href="http://grbio.org/institution/natural-history-museum-london" xlink:type="simple">NHMUK</named-content> 013455888”, “<named-content xmlns:xlink="http://www.w3.org/1999/xlink" content-type="dwc:institutional_code" xlink:title="Natural History Museum (London" xlink:href="http://grbio.org/institution/natural-history-museum-london" xlink:type="simple">NHMUK</named-content> 013455890”, “<named-content xmlns:xlink="http://www.w3.org/1999/xlink" content-type="dwc:institutional_code" xlink:title="Natural History Museum (London" xlink:href="http://grbio.org/institution/natural-history-museum-london" xlink:type="simple">NHMUK</named-content> 013455891” (<named-content xmlns:xlink="http://www.w3.org/1999/xlink" content-type="dwc:institutional_code" xlink:title="Natural History Museum (London" xlink:href="http://grbio.org/institution/natural-history-museum-london" xlink:type="simple">NHMUK</named-content>, <named-content xmlns:xlink="http://www.w3.org/1999/xlink" content-type="dwc:institutional_code" xlink:title="Zoological Institute of the Russian Academy of Sciences" xlink:href="http://grbio.org/institution/zoological-institute-russian-academy-sciences" xlink:type="simple">ZISP</named-content>).</p><fig id="F11" position="float" orientation="portrait"><object-id xmlns:xlink="http://www.w3.org/1999/xlink" content-type="doi" xlink:type="simple">10.3897/zookeys.1257.157985.figures81-88</object-id><object-id xmlns:xlink="http://www.w3.org/1999/xlink" content-type="arpha" xlink:type="simple">CEF31FFB-825C-5009-8B28-312F45962F9E</object-id><label>Figures 81–88.</label><caption><p><italic><tp:taxon-name><tp:taxon-name-part taxon-name-part-type="genus" reg="Acroclisoides">Acroclisoides</tp:taxon-name-part> <tp:taxon-name-part taxon-name-part-type="species" reg="marimbae">marimbae</tp:taxon-name-part></tp:taxon-name></italic> Tselikh &amp; Mitroiu, sp. nov., female, holotype. 81. Habitus, lateral view; 82. Mesosoma and propodeum, dorsal view; 83. Antenna; 84. Head, frontal view; 85. Fore wing; 86. Head, lateral view; 87. Habitus, dorsal view; 88. Head and pronotum, dorsal view.</p></caption><graphic xmlns:xlink="http://www.w3.org/1999/xlink" xlink:href="zookeys-1257-153_article-157985__-g011.jpg" position="float" orientation="portrait" xlink:type="simple" id="oo_1454092.jpg"><uri content-type="original_file" xlink:type="simple">https://binary.pensoft.net/fig/1454092</uri></graphic></fig></tp:treatment-sec><tp:treatment-sec sec-type="description" id="SECID0EPBAK"><title>Description.</title><p><bold>Female.</bold> Body length 1.90–2.00 mm; fore wing length 1.70–1.75 mm.</p><p><bold><italic>Coloration</italic>.</bold> Head and mesosoma dorsally black with diffuse metallic blue luster; head frontally dark blue green with diffuse metallic coppery luster; antenna with scape, pedicel, anelli and <abbrev xmlns:xlink="http://www.w3.org/1999/xlink" xlink:title="funicular segments" id="ABBRID0E5BAK" xlink:type="simple">F1</abbrev>–F3 yellowish brown, F4–F5 brown, <abbrev xmlns:xlink="http://www.w3.org/1999/xlink" xlink:title="funicular segments" id="ABBRID0ECCAK" xlink:type="simple">F6</abbrev> yellow, clava with <abbrev xmlns:xlink="http://www.w3.org/1999/xlink" xlink:title="claval segments" id="ABBRID0EGCAK" xlink:type="simple">C1</abbrev>–C2 brown and C3–<abbrev xmlns:xlink="http://www.w3.org/1999/xlink" xlink:title="claval segments" id="ABBRID0EKCAK" xlink:type="simple">C4</abbrev> yellowish brown. Fore and hind coxae dark blue green with diffuse metallic coppery and violet luster, mid coxae yellowish brown, all femora yellowish brown, all tibiae and tarsi yellow. Fore wing hyaline, venation brown. Metasoma dorsally dark brown with metallic violet luster; ovipositor sheaths brown.</p><p><bold><italic>Sculpture</italic>.</bold> Head, clypeus and mesosoma reticulate; scutellum strongly reticulate, frenal area finely reticulate, propodeum finely reticulate, nucha alutaceous; petiole smooth; metasoma smooth and shiny.</p><p><bold><italic>Head</italic>.</bold> In dorsal view 2.29–2.35 × as broad as long and 1.55–1.62 × as broad as mesoscutum; in frontal view 1.55–1.71 × as broad as high. <abbrev xmlns:xlink="http://www.w3.org/1999/xlink" xlink:title="posterior ocellar line" id="ABBRID0E3CAK" xlink:type="simple">POL</abbrev> 0.63–0.71 × as long as <abbrev xmlns:xlink="http://www.w3.org/1999/xlink" xlink:title="ocello–ocular line" id="ABBRID0EADAK" xlink:type="simple">OOL</abbrev>. Eye height 1.06–1.12 × eye length and 1.40–1.46 × malar space. Distance between antennal toruli and lower margin of clypeus 4.50–5.10 × distance between antennal toruli and median ocellus. Antenna with scape 1.05–1.08 × as long as eye height and 1.18–1.21 × as long as eye length; pedicel 1.00–1.18 × as long as broad; combined length of pedicel and flagellum 0.55–0.87 × breadth of head; <abbrev xmlns:xlink="http://www.w3.org/1999/xlink" xlink:title="funicular segments" id="ABBRID0EEDAK" xlink:type="simple">F1</abbrev>–<abbrev xmlns:xlink="http://www.w3.org/1999/xlink" xlink:title="funicular segments" id="ABBRID0EIDAK" xlink:type="simple">F6</abbrev> longer than broad, <abbrev xmlns:xlink="http://www.w3.org/1999/xlink" xlink:title="funicular segments" id="ABBRID0EMDAK" xlink:type="simple">F1</abbrev> 1.83–2.20 × as long as broad and with two or three rows of sensilla; clava 2.20–2.40 × as long as broad, with small microsetose area on C3 and <abbrev xmlns:xlink="http://www.w3.org/1999/xlink" xlink:title="claval segments" id="ABBRID0EQDAK" xlink:type="simple">C4</abbrev>. Lower posterior corner of gena with large, sharp spine. Lower margin of clypeus concave bilaterally, in middle part broadly emarginate.</p><p><bold><italic>Mesosoma</italic>.</bold> 1.27–1.34 × as long as broad. Scutellum moderately arched, 0.88–0.91 × as long as broad, frenal area differentiated by sculpture. Propodeum 0.78–0.80 × as long as scutellum, without costula or median carina, nucha small. Fore wing 2.08–2.14 × as long as its maximum width; basal cell with 5–7 setae, basal vein setose; speculum closed below; M 0.60–0.74 × as long as <abbrev xmlns:xlink="http://www.w3.org/1999/xlink" xlink:title="postmarginal vein" id="ABBRID0E2DAK" xlink:type="simple">PM</abbrev> and 1.00–1.22 × as long as S, stigma small to moderate.</p><p><bold><italic>Metasoma</italic>.</bold> 1.52–1.55 × as long as broad, 0.79–0.93 × as long as mesosoma, 0.56–0.72 × as long as mesosoma and head. Petiole 1.00–1.10 × as long as broad. Ovipositor sheaths projecting slightly beyond apex of metasoma.</p><p><bold>Male.</bold> Body length 1.80 mm. Head posterior to malar space striate reticulate. Distance between antennal toruli and lower margin of clypeus 3.45 × distance between antennal toruli and median ocellus. Metasoma 1.65 × as long as broad. Antenna with <abbrev xmlns:xlink="http://www.w3.org/1999/xlink" xlink:title="funicular segments" id="ABBRID0EKEAK" xlink:type="simple">F1</abbrev>–<abbrev xmlns:xlink="http://www.w3.org/1999/xlink" xlink:title="funicular segments" id="ABBRID0EOEAK" xlink:type="simple">F6</abbrev> yellowish brown. Otherwise, similar to female.</p></tp:treatment-sec><tp:treatment-sec sec-type="etymology" id="SECID0ESEAK"><title>Etymology.</title><p>The species is named in honor of the queen Marimba, a folk hero whose accomplishments have become part of the African folklore (noun in genitive case).</p></tp:treatment-sec><tp:treatment-sec sec-type="biology" id="SECID0EXEAK"><title>Biology.</title><p>The species was reared from eggs of <italic><tp:taxon-name><tp:taxon-name-part taxon-name-part-type="genus" reg="Atelocera">Atelocera</tp:taxon-name-part></tp:taxon-name></italic> (as <italic>Atalecore</italic>) <italic><tp:taxon-name><tp:taxon-name-part taxon-name-part-type="genus" reg="Atelocera"/><tp:taxon-name-part taxon-name-part-type="species" reg="notatipennis">notatipennis</tp:taxon-name-part></tp:taxon-name></italic> Stål, 1858 (<tp:taxon-name><tp:taxon-name-part taxon-name-part-type="order">Hemiptera</tp:taxon-name-part></tp:taxon-name>: <tp:taxon-name><tp:taxon-name-part taxon-name-part-type="family">Pentatomidae</tp:taxon-name-part></tp:taxon-name>) (see above), but it is not clear if they are primary parasitoids of hyperparasitoids.</p></tp:treatment-sec><tp:treatment-sec sec-type="distribution" id="SECID0E6FAK"><title>Distribution.</title><p>Kenya, Senegal, Tanzania, Zimbabwe.</p></tp:treatment-sec><tp:treatment-sec sec-type="comments" id="SECID0EEGAK"><title>Comments.</title><p><italic><tp:taxon-name><tp:taxon-name-part taxon-name-part-type="genus" reg="Acroclisoides">Acroclisoides</tp:taxon-name-part> <tp:taxon-name-part taxon-name-part-type="species" reg="marimbae">marimbae</tp:taxon-name-part></tp:taxon-name></italic> Tselikh &amp; Mitroiu, sp. nov. belongs to a group of species that have a hyaline fore wing in both sexes. This species is similar to <italic><tp:taxon-name><tp:taxon-name-part taxon-name-part-type="genus" reg="Acroclisoides">A.</tp:taxon-name-part> <tp:taxon-name-part taxon-name-part-type="species" reg="bicolor">bicolor</tp:taxon-name-part></tp:taxon-name></italic> Luo &amp; Qin; the differences between these species are given in the key.</p></tp:treatment-sec></tp:taxon-treatment>
