# Supplementary material for: ﻿Revision of Acroclisoides Girault & Dodd, 1915 (Chalcidoidea, Pteromalidae, Metasteninae)
Source: Zookeys. 2025 Oct 30;1257:153–214. doi: 10.3897/zookeys.1257.157985 (PMC12592997; doi:10.3897/zookeys.1257.157985)
Supplement: XML Treatment for Acroclisoides megacephalus [file zookeys.1257.157985-treatment13.xml]

<!DOCTYPE tp:taxon-treatment
  PUBLIC "-//TaxonX//DTD Taxonomic Treatment Publishing DTD v0 20100105//EN" "tax-treatment-NSO.dtd">
<tp:taxon-treatment xmlns:tp="http://www.plazi.org/taxpub"><tp:treatment-meta><kwd-group><label>Taxon classification</label><kwd>
                <named-content content-type="kingdom">Animalia</named-content>
              </kwd><kwd>
                <named-content content-type="order">Hymenoptera</named-content>
              </kwd><kwd>
                <named-content content-type="family">Pteromalidae</named-content>
              </kwd></kwd-group><mixed-citation publication-type="journal"><person-group><name><surname>Tselikh</surname><given-names>Ekaterina V.</given-names></name><name><surname>Mitroiu</surname><given-names>Mircea-Dan</given-names></name><name><surname>Lee</surname><given-names>Jaehyeon</given-names></name><name><surname>Dale-Skey</surname><given-names>Natalie</given-names></name><name><surname>Ku</surname><given-names>Deok-Seo</given-names></name></person-group><article-title>﻿Revision of <italic><tp:taxon-name><tp:taxon-name-part taxon-name-part-type="genus" reg="Acroclisoides">Acroclisoides</tp:taxon-name-part></tp:taxon-name></italic> Girault &amp; Dodd, 1915 (<tp:taxon-name><tp:taxon-name-part taxon-name-part-type="superfamily">Chalcidoidea</tp:taxon-name-part></tp:taxon-name>, <tp:taxon-name><tp:taxon-name-part taxon-name-part-type="family">Pteromalidae</tp:taxon-name-part></tp:taxon-name>, <tp:taxon-name><tp:taxon-name-part taxon-name-part-type="subfamily">Metasteninae</tp:taxon-name-part></tp:taxon-name>)</article-title><source>Zookeys</source><day>30</day><month>10</month><year>2025</year><volume>1257</volume><fpage>153</fpage><lpage>214</lpage><pub-id pub-id-type="doi">10.3897/zookeys.1257.157985</pub-id></mixed-citation></tp:treatment-meta><tp:nomenclature><label>﻿</label><tp:taxon-name><object-id xmlns:xlink="http://www.w3.org/1999/xlink" content-type="arpha" xlink:type="simple">4ED83A63-F432-5456-BFC2-0986064D04C5</object-id>
              <tp:taxon-name-part taxon-name-part-type="genus" reg="Acroclisoides">Acroclisoides</tp:taxon-name-part>
              <tp:taxon-name-part taxon-name-part-type="species" reg="megacephalus">megacephalus</tp:taxon-name-part>
            </tp:taxon-name><tp:taxon-authority>Girault &amp; Dodd, 1915</tp:taxon-authority><xref ref-type="fig" rid="F12">Figs 89–96</xref><tp:nomenclature-citation-list><tp:nomenclature-citation><tp:taxon-name>
                  <tp:taxon-name-part taxon-name-part-type="genus" reg="Acroclisoides">Acroclisoides</tp:taxon-name-part> <tp:taxon-name-part taxon-name-part-type="species" reg="megacephalus">megacephalus</tp:taxon-name-part></tp:taxon-name><comment>Girault &amp; Dodd, 1915: 334. Holotype female (<named-content xmlns:xlink="http://www.w3.org/1999/xlink" content-type="dwc:institutional_code" xlink:title="Queensland Museum" xlink:href="http://grbio.org/institution/queensland-museum" xlink:type="simple">QMBA</named-content>, examined).</comment></tp:nomenclature-citation></tp:nomenclature-citation-list></tp:nomenclature><tp:treatment-sec sec-type="type material" id="SECID0E2IAK"><title>Type material.</title><p><bold><italic>Holotype</italic></bold> • female, Australia, “<italic><tp:taxon-name><tp:taxon-name-part taxon-name-part-type="genus" reg="Acroclisoides">Acroclisoides</tp:taxon-name-part> <tp:taxon-name-part taxon-name-part-type="species" reg="megacephalus">megacephalus</tp:taxon-name-part></tp:taxon-name></italic> Girault &amp; Dodd ♀”, “TYPE”, “HOLOTYPE Hy. 2804 E.C.D.1984”, “Photographed specimen” (<named-content xmlns:xlink="http://www.w3.org/1999/xlink" content-type="dwc:institutional_code" xlink:title="Queensland Museum" xlink:href="http://grbio.org/institution/queensland-museum" xlink:type="simple">QMBA</named-content>).</p><fig id="F12" position="float" orientation="portrait"><object-id xmlns:xlink="http://www.w3.org/1999/xlink" content-type="doi" xlink:type="simple">10.3897/zookeys.1257.157985.figures89-96</object-id><object-id xmlns:xlink="http://www.w3.org/1999/xlink" content-type="arpha" xlink:type="simple">D4407DAE-E55C-5ADF-B181-AF50B2E16670</object-id><label>Figures 89–96.</label><caption><p><italic><tp:taxon-name><tp:taxon-name-part taxon-name-part-type="genus" reg="Acroclisoides">Acroclisoides</tp:taxon-name-part> <tp:taxon-name-part taxon-name-part-type="species" reg="megacephalus">megacephalus</tp:taxon-name-part></tp:taxon-name></italic> Girault &amp; Dodd, 1915, female, holotype 90. and female, not type 89, 91–96. 89. Habitus, lateral view; 90. Mesosoma and propodeum, dorsal view; 91. Antenna; 92. Head, frontal view; 93. Fore wing; 94. Head, lateral view; 95. Habitus, dorsal view; 96. Head and pronotum, dorsal view.</p></caption><graphic xmlns:xlink="http://www.w3.org/1999/xlink" xlink:href="zookeys-1257-153_article-157985__-g012.jpg" position="float" orientation="portrait" xlink:type="simple" id="oo_1454093.jpg"><uri content-type="original_file" xlink:type="simple">https://binary.pensoft.net/fig/1454093</uri></graphic></fig></tp:treatment-sec><tp:treatment-sec sec-type="material" id="SECID0ENKAK"><title>Additional material examined.</title><p>Australia • 1 female, “Cooloola N:P. 7.III.84 L. Masner S. QUEENSLAND”, “<italic><tp:taxon-name><tp:taxon-name-part taxon-name-part-type="genus" reg="Acroclisoides">Acroclisoides</tp:taxon-name-part></tp:taxon-name></italic> ♀ det. Z. Bouček, 1984”, “<named-content xmlns:xlink="http://www.w3.org/1999/xlink" content-type="dwc:institutional_code" xlink:title="Natural History Museum (London" xlink:href="http://grbio.org/institution/natural-history-museum-london" xlink:type="simple">NHMUK</named-content> 013455983” (<named-content xmlns:xlink="http://www.w3.org/1999/xlink" content-type="dwc:institutional_code" xlink:title="Zoological Institute of the Russian Academy of Sciences" xlink:href="http://grbio.org/institution/zoological-institute-russian-academy-sciences" xlink:type="simple">ZISP</named-content>) • 1 female, Australia, “SE. QUEENSLAND Mt. Tamborine XI.1977 Mal. Trap.”, “<italic><tp:taxon-name><tp:taxon-name-part taxon-name-part-type="genus" reg="Acroclisoides">Acroclisoides</tp:taxon-name-part> <tp:taxon-name-part taxon-name-part-type="species" reg="megacephalus">megacephalus</tp:taxon-name-part></tp:taxon-name></italic> Gir. det. Z. Bouček, 1985”, “<named-content xmlns:xlink="http://www.w3.org/1999/xlink" content-type="dwc:institutional_code" xlink:title="Natural History Museum (London" xlink:href="http://grbio.org/institution/natural-history-museum-london" xlink:type="simple">NHMUK</named-content> 013455913” (<named-content xmlns:xlink="http://www.w3.org/1999/xlink" content-type="dwc:institutional_code" xlink:title="Natural History Museum (London" xlink:href="http://grbio.org/institution/natural-history-museum-london" xlink:type="simple">NHMUK</named-content>).</p></tp:treatment-sec><tp:treatment-sec sec-type="description" id="SECID0EVLAK"><title>Description.</title><p><bold>Female.</bold> Body length 2.60–2.70 mm; fore wing length 2.00–2.10 mm.</p><p><bold><italic>Coloration</italic>.</bold> Head and mesosoma dorsally blue green with diffuse metallic coppery luster; antenna with scape, pedicel, anelli yellowish brown, <abbrev xmlns:xlink="http://www.w3.org/1999/xlink" xlink:title="funicular segments" id="ABBRID0EEMAK" xlink:type="simple">F1</abbrev>–<abbrev xmlns:xlink="http://www.w3.org/1999/xlink" xlink:title="funicular segments" id="ABBRID0EIMAK" xlink:type="simple">F6</abbrev> and clava brown. Fore and hind coxae dark blue green with diffuse metallic coppery luster, mid coxae yellowish brown, all femora yellowish brown, all tibiae and tarsi yellow. Fore wing with one spot near S, venation brown. Metasoma dorsally dark brown with metallic violet and blue luster; ovipositor sheaths brown.</p><p><bold><italic>Sculpture</italic>.</bold> Head and mesosoma reticulate; clypeus striate; scutellum, frenal area and propodeum strongly reticulate, nucha alutaceous; petiole smooth; metasoma smooth and shiny.</p><p><bold><italic>Head</italic>.</bold> In dorsal view 2.54–2.59 × as broad as long and 1.40–1.42 × as broad as mesoscutum; in frontal view 1.64–1.65 × as broad as high. <abbrev xmlns:xlink="http://www.w3.org/1999/xlink" xlink:title="posterior ocellar line" id="ABBRID0E1MAK" xlink:type="simple">POL</abbrev> 0.55–0.57 × as long as <abbrev xmlns:xlink="http://www.w3.org/1999/xlink" xlink:title="ocello–ocular line" id="ABBRID0E5MAK" xlink:type="simple">OOL</abbrev>. Eye height 1.10–1.13 × eye length and 1.65–1.70 × malar space. Distance between antennal toruli and lower margin of clypeus 3.07–3.40 × distance between antennal toruli and median ocellus. Antenna with scape 0.94–0.96 × as long as eye height and 1.05–1.07 × as long as eye length; pedicel 1.20–1.33 × as long as broad; combined length of pedicel and flagellum 0.88–0.95 × breadth of head; <abbrev xmlns:xlink="http://www.w3.org/1999/xlink" xlink:title="funicular segments" id="ABBRID0ECNAK" xlink:type="simple">F1</abbrev>–<abbrev xmlns:xlink="http://www.w3.org/1999/xlink" xlink:title="funicular segments" id="ABBRID0EGNAK" xlink:type="simple">F6</abbrev> longer than broad, <abbrev xmlns:xlink="http://www.w3.org/1999/xlink" xlink:title="funicular segments" id="ABBRID0EKNAK" xlink:type="simple">F1</abbrev> 2.18–2.20 × as long as broad and with three rows of sensilla; clava 2.72–3.00 × as long as broad, with small microsetose area on C3 and <abbrev xmlns:xlink="http://www.w3.org/1999/xlink" xlink:title="claval segments" id="ABBRID0EONAK" xlink:type="simple">C4</abbrev>. Lower posterior corner of gena with sharp spine. Lower margin of clypeus concave bilaterally, in middle part weakly emarginate, near straight.</p><p><bold><italic>Mesosoma</italic>.</bold> 1.15–1.18 × as long as broad. Scutellum moderately arched, 0.77–0.85 × as long as broad, frenal area distinguished by a change in sculpture. Propodeum 0.70–0.72 × as long as scutellum, without costula but with median carina, nucha small. Fore wing 2.21–2.25 × as long as its maximum width; basal cell with 6–7 setae, basal vein setose; speculum closed below; M 0.73–0.85 × as long as <abbrev xmlns:xlink="http://www.w3.org/1999/xlink" xlink:title="postmarginal vein" id="ABBRID0EZNAK" xlink:type="simple">PM</abbrev> and 1.18–1.22 × as long as S, stigma large.</p><p><bold><italic>Metasoma</italic>.</bold> 1.81–1.90 × as long as broad, 1.04–1.25 × as long as mesosoma, 0.68–0.85 × as long as mesosoma and head. Petiole 0.50–0.60 × as long as broad. Ovipositor sheaths projecting slightly beyond apex of metasoma.</p><p><bold>Male.</bold> Unknown.</p></tp:treatment-sec><tp:treatment-sec sec-type="biology" id="SECID0EIOAK"><title>Biology.</title><p>Egg parasitoids of the hemipteran <italic><tp:taxon-name><tp:taxon-name-part taxon-name-part-type="genus" reg="Axiagastus">Axiagastus</tp:taxon-name-part> <tp:taxon-name-part taxon-name-part-type="species" reg="cambelli">cambelli</tp:taxon-name-part></tp:taxon-name></italic> Distant (<tp:taxon-name><tp:taxon-name-part taxon-name-part-type="family">Pentatomidae</tp:taxon-name-part></tp:taxon-name>) (UCD Community, 2025).</p></tp:treatment-sec><tp:treatment-sec sec-type="distribution" id="SECID0E5OAK"><title>Distribution.</title><p>Australia (<xref ref-type="bibr" rid="B14">Girault 1915</xref>).</p></tp:treatment-sec><tp:treatment-sec sec-type="comments" id="SECID0EIPAK"><title>Comments.</title><p><italic><tp:taxon-name><tp:taxon-name-part taxon-name-part-type="genus" reg="Acroclisoides">Acroclisoides</tp:taxon-name-part> <tp:taxon-name-part taxon-name-part-type="species" reg="megacephalus">megacephalus</tp:taxon-name-part></tp:taxon-name></italic> Girault &amp; Dodd belongs to a group of species where females have a fore wing with one spot near S. This species is similar to <italic><tp:taxon-name><tp:taxon-name-part taxon-name-part-type="genus" reg="Acroclisoides">A.</tp:taxon-name-part> <tp:taxon-name-part taxon-name-part-type="species" reg="maculatus">maculatus</tp:taxon-name-part></tp:taxon-name></italic> Sureshan &amp; Narendran; the differences between these species are given in the key.</p></tp:treatment-sec><ref-list><ref id="B14"><mixed-citation xmlns:xlink="http://www.w3.org/1999/xlink" xlink:type="simple"><person-group><name name-style="western"><surname>Girault</surname><given-names>AA</given-names></name></person-group> (<year>1915</year>) <article-title>Australian <tp:taxon-name><tp:taxon-name-part taxon-name-part-type="order">Hymenoptera</tp:taxon-name-part></tp:taxon-name><tp:taxon-name><tp:taxon-name-part taxon-name-part-type="superfamily">Chalcidoidea</tp:taxon-name-part></tp:taxon-name> VI. Supplement.</article-title><source>Memoirs of the Queensland Museum</source><volume>3</volume>: <fpage>313</fpage>–<lpage>346</lpage>.</mixed-citation></ref></ref-list></tp:taxon-treatment>
