# Supplementary material for: ﻿Revision of Acroclisoides Girault & Dodd, 1915 (Chalcidoidea, Pteromalidae, Metasteninae)
Source: Zookeys. 2025 Oct 30;1257:153–214. doi: 10.3897/zookeys.1257.157985 (PMC12592997; doi:10.3897/zookeys.1257.157985)
Supplement: XML Treatment for Acroclisoides miklukhai [file zookeys.1257.157985-treatment14.xml]

<!DOCTYPE tp:taxon-treatment
  PUBLIC "-//TaxonX//DTD Taxonomic Treatment Publishing DTD v0 20100105//EN" "tax-treatment-NSO.dtd">
<tp:taxon-treatment xmlns:tp="http://www.plazi.org/taxpub"><tp:treatment-meta><kwd-group><label>Taxon classification</label><kwd>
                <named-content content-type="kingdom">Animalia</named-content>
              </kwd><kwd>
                <named-content content-type="order">Hymenoptera</named-content>
              </kwd><kwd>
                <named-content content-type="family">Pteromalidae</named-content>
              </kwd></kwd-group><mixed-citation publication-type="journal"><person-group><name><surname>Tselikh</surname><given-names>Ekaterina V.</given-names></name><name><surname>Mitroiu</surname><given-names>Mircea-Dan</given-names></name><name><surname>Lee</surname><given-names>Jaehyeon</given-names></name><name><surname>Dale-Skey</surname><given-names>Natalie</given-names></name><name><surname>Ku</surname><given-names>Deok-Seo</given-names></name></person-group><article-title>﻿Revision of <italic><tp:taxon-name><tp:taxon-name-part taxon-name-part-type="genus" reg="Acroclisoides">Acroclisoides</tp:taxon-name-part></tp:taxon-name></italic> Girault &amp; Dodd, 1915 (<tp:taxon-name><tp:taxon-name-part taxon-name-part-type="superfamily">Chalcidoidea</tp:taxon-name-part></tp:taxon-name>, <tp:taxon-name><tp:taxon-name-part taxon-name-part-type="family">Pteromalidae</tp:taxon-name-part></tp:taxon-name>, <tp:taxon-name><tp:taxon-name-part taxon-name-part-type="subfamily">Metasteninae</tp:taxon-name-part></tp:taxon-name>)</article-title><source>Zookeys</source><day>30</day><month>10</month><year>2025</year><volume>1257</volume><fpage>153</fpage><lpage>214</lpage><pub-id pub-id-type="doi">10.3897/zookeys.1257.157985</pub-id></mixed-citation></tp:treatment-meta><tp:nomenclature><label>﻿</label><tp:taxon-name><object-id xmlns:xlink="http://www.w3.org/1999/xlink" content-type="arpha" xlink:type="simple">E475C35B-79E5-5213-A8B8-4E79A453F554</object-id>
              <tp:taxon-name-part taxon-name-part-type="genus" reg="Acroclisoides">Acroclisoides</tp:taxon-name-part>
              <tp:taxon-name-part taxon-name-part-type="species" reg="miklukhai">miklukhai</tp:taxon-name-part>
              <object-id xmlns:xlink="http://www.w3.org/1999/xlink" content-type="zoobank" xlink:type="simple">https://zoobank.org/0740E4C2-5AF3-4F25-9693-E2F7BE813A57</object-id>
            </tp:taxon-name><tp:taxon-authority>Tselikh</tp:taxon-authority><tp:taxon-status xmlns:xlink="http://www.w3.org/1999/xlink" xlink:type="simple">sp. nov.</tp:taxon-status><xref ref-type="fig" rid="F13">Figs 97–104</xref></tp:nomenclature><tp:treatment-sec sec-type="type material" id="SECID0ESRAK"><title>Type material.</title><p><bold><italic>Holotype</italic></bold> • female, Papua New Guinea, “NEW GUINEA East New Britain 30.XII.1969”, “Ex. Eggs of <italic><tp:taxon-name><tp:taxon-name-part taxon-name-part-type="genus" reg="Axiagastus">Axiagastus</tp:taxon-name-part></tp:taxon-name></italic> sp. C.I.E. A 3688”, “<italic><tp:taxon-name><tp:taxon-name-part taxon-name-part-type="genus" reg="Acroclisoides">Acroclisoides</tp:taxon-name-part> <tp:taxon-name-part taxon-name-part-type="species" reg="megacephalus">megacephalus</tp:taxon-name-part></tp:taxon-name></italic> Gir. B.R. Subba Rao det. 70”, “<named-content xmlns:xlink="http://www.w3.org/1999/xlink" content-type="dwc:institutional_code" xlink:title="Natural History Museum (London" xlink:href="http://grbio.org/institution/natural-history-museum-london" xlink:type="simple">NHMUK</named-content> 013455919” (<named-content xmlns:xlink="http://www.w3.org/1999/xlink" content-type="dwc:institutional_code" xlink:title="Natural History Museum (London" xlink:href="http://grbio.org/institution/natural-history-museum-london" xlink:type="simple">NHMUK</named-content>). <bold><italic>Paratype</italic></bold> • 1 female, Papua New Guinea, same data as holotype (<named-content xmlns:xlink="http://www.w3.org/1999/xlink" content-type="dwc:institutional_code" xlink:title="Zoological Institute of the Russian Academy of Sciences" xlink:href="http://grbio.org/institution/zoological-institute-russian-academy-sciences" xlink:type="simple">ZISP</named-content>).</p><fig id="F13" position="float" orientation="portrait"><object-id xmlns:xlink="http://www.w3.org/1999/xlink" content-type="doi" xlink:type="simple">10.3897/zookeys.1257.157985.figures97-104</object-id><object-id xmlns:xlink="http://www.w3.org/1999/xlink" content-type="arpha" xlink:type="simple">3CDB8EF6-108A-5A66-AEA1-58EF5B06F914</object-id><label>Figures 97–104.</label><caption><p><italic><tp:taxon-name><tp:taxon-name-part taxon-name-part-type="genus" reg="Acroclisoides">Acroclisoides</tp:taxon-name-part> <tp:taxon-name-part taxon-name-part-type="species" reg="miklukhai">miklukhai</tp:taxon-name-part></tp:taxon-name></italic> Tselikh, sp. nov., female, holotype. 97. Habitus, lateral view; 98. Mesosoma and propodeum, dorsal view; 99. Antenna; 100. Head, frontal view; 101. Fore wing; 102. Head, lateral view; 103. Habitus, dorsal view; 104. Head and pronotum, dorsal view.</p></caption><graphic xmlns:xlink="http://www.w3.org/1999/xlink" xlink:href="zookeys-1257-153_article-157985__-g013.jpg" position="float" orientation="portrait" xlink:type="simple" id="oo_1454094.jpg"><uri content-type="original_file" xlink:type="simple">https://binary.pensoft.net/fig/1454094</uri></graphic></fig></tp:treatment-sec><tp:treatment-sec sec-type="description" id="SECID0EWTAK"><title>Description.</title><p><bold>Female.</bold> Body length 1.70–1.80 mm; fore wing length 1.50–1.60 mm.</p><p><bold><italic>Coloration</italic>.</bold> Head, pronotum, mesoscutum and propodeum dorsally dark blue with diffuse metallic coppery luster; head frontally, axilla and scutellum dorsally green blue with diffuse metallic coppery luster; antenna with scape, pedicel and anelli yellowish brown, <abbrev xmlns:xlink="http://www.w3.org/1999/xlink" xlink:title="funicular segments" id="ABBRID0EFUAK" xlink:type="simple">F1</abbrev>–<abbrev xmlns:xlink="http://www.w3.org/1999/xlink" xlink:title="funicular segments" id="ABBRID0EJUAK" xlink:type="simple">F6</abbrev> and clava brown. Fore and hind coxa dark blue green with diffuse metallic coppery luster, mid coxae yellowish brown, all femora yellowish brown, all tibiae and tarsi yellow. Fore wing with one spot near S, venation brown. Metasoma dorsally dark brown with metallic violet and blue luster; ovipositor sheaths brown.</p><p><bold><italic>Sculpture</italic>.</bold> Head and mesosoma reticulate; clypeus striate; scutellum, frenal area and propodeum reticulate, nucha alutaceous; petiole smooth; metasoma smooth and shiny.</p><p><bold><italic>Head</italic>.</bold> Head in dorsal view 2.07–2.20 × as broad as long and 1.32–1.41 × as broad as mesoscutum; in frontal view 1.59–1.63 × as broad as high. <abbrev xmlns:xlink="http://www.w3.org/1999/xlink" xlink:title="posterior ocellar line" id="ABBRID0E2UAK" xlink:type="simple">POL</abbrev> 0.62–0.68 × as long as <abbrev xmlns:xlink="http://www.w3.org/1999/xlink" xlink:title="ocello–ocular line" id="ABBRID0E6UAK" xlink:type="simple">OOL</abbrev>. Eye height 1.09–1.13 × eye length and 1.89–2.00 × malar space. Distance between antennal toruli and lower margin of clypeus 1.77–1.78 × distance between antennal toruli and median ocellus. Antenna with scape 0.88–0.89 × as long as eye height and 0.96–1.00 × as long as eye length; pedicel 1.00–1.20 × as long as broad; combined length of pedicel and flagellum 0.93–0.99 × breadth of head; <abbrev xmlns:xlink="http://www.w3.org/1999/xlink" xlink:title="funicular segments" id="ABBRID0EDVAK" xlink:type="simple">F1</abbrev>–<abbrev xmlns:xlink="http://www.w3.org/1999/xlink" xlink:title="funicular segments" id="ABBRID0EHVAK" xlink:type="simple">F6</abbrev> longer than broad, <abbrev xmlns:xlink="http://www.w3.org/1999/xlink" xlink:title="funicular segments" id="ABBRID0ELVAK" xlink:type="simple">F1</abbrev> 2.50–2.80 × as long as broad and with 2–3 rows of sensilla; clava 3.00–3.18 × as long as broad, with small microsetose area on C3 and <abbrev xmlns:xlink="http://www.w3.org/1999/xlink" xlink:title="claval segments" id="ABBRID0EPVAK" xlink:type="simple">C4</abbrev>. Lower posterior corner of gena forming an acute angle. Lower margin of clypeus concave bilaterally, in middle part distinctly emarginate.</p><p><bold><italic>Mesosoma</italic>.</bold> Mesosoma 1.13–1.21 × as long as broad. Scutellum moderately arched, 0.76–0.87 × as long as broad, frenal area differentiated by a change in sculpture. Propodeum 0.72–0.75 × as long as scutellum, without costula but with median carina, nucha not small. Fore wing 2.00–2.20 × as long as its maximum width; basal cell partly setose, basal vein setose; speculum closed below; M 0.82–0.84 × as long as <abbrev xmlns:xlink="http://www.w3.org/1999/xlink" xlink:title="postmarginal vein" id="ABBRID0E1VAK" xlink:type="simple">PM</abbrev> and 1.24–1.31 × as long as S, stigma large.</p><p><bold><italic>Metasoma</italic>.</bold> Metasoma 1.54–2.00 × as long as broad, 0.76–1.05 × as long as mesosoma, 0.58–0.78 × as long as mesosoma and head. Petiole 0.86–1.11 × as long as broad. Ovipositor sheaths projecting slightly beyond apex of metasoma.</p><p><bold>Male.</bold> Unknown.</p></tp:treatment-sec><tp:treatment-sec sec-type="etymology" id="SECID0EJWAK"><title>Etymology.</title><p>The species is named in honor of Nicholai Nikolaevich Mikloukho-Maclay, a Russian explorer famous as one of the earliest scientists to settle among and study indigenous people of New Guinea. (noun in genitive case).</p></tp:treatment-sec><tp:treatment-sec sec-type="biology" id="SECID0EOWAK"><title>Biology.</title><p>Egg parasitoids of the hemipteran <italic><tp:taxon-name><tp:taxon-name-part taxon-name-part-type="genus" reg="Axiagastus">Axiagastus</tp:taxon-name-part></tp:taxon-name></italic> sp. (<tp:taxon-name><tp:taxon-name-part taxon-name-part-type="family">Pentatomidae</tp:taxon-name-part></tp:taxon-name>).</p></tp:treatment-sec><tp:treatment-sec sec-type="distribution" id="SECID0EAXAK"><title>Distribution.</title><p>Papua New Guinea.</p></tp:treatment-sec><tp:treatment-sec sec-type="comments" id="SECID0EFXAK"><title>Comments.</title><p><italic><tp:taxon-name><tp:taxon-name-part taxon-name-part-type="genus" reg="Acroclisoides">Acroclisoides</tp:taxon-name-part> <tp:taxon-name-part taxon-name-part-type="species" reg="miklukhai">miklukhai</tp:taxon-name-part></tp:taxon-name></italic> Tselikh, sp. nov. belongs to a group of species where females have a fore wing with one spot near S. This species is similar to <italic><tp:taxon-name><tp:taxon-name-part taxon-name-part-type="genus" reg="Acroclisoides">A.</tp:taxon-name-part> <tp:taxon-name-part taxon-name-part-type="species" reg="supramaculatus">supramaculatus</tp:taxon-name-part></tp:taxon-name></italic> Tselikh, sp. nov.; the differences between these species are given in the key.</p></tp:treatment-sec></tp:taxon-treatment>
