# Supplementary material for: ﻿Revision of Acroclisoides Girault & Dodd, 1915 (Chalcidoidea, Pteromalidae, Metasteninae)
Source: Zookeys. 2025 Oct 30;1257:153–214. doi: 10.3897/zookeys.1257.157985 (PMC12592997; doi:10.3897/zookeys.1257.157985)
Supplement: XML Treatment for Acroclisoides nongae [file zookeys.1257.157985-treatment15.xml]

<!DOCTYPE tp:taxon-treatment
  PUBLIC "-//TaxonX//DTD Taxonomic Treatment Publishing DTD v0 20100105//EN" "tax-treatment-NSO.dtd">
<tp:taxon-treatment xmlns:tp="http://www.plazi.org/taxpub"><tp:treatment-meta><kwd-group><label>Taxon classification</label><kwd>
                <named-content content-type="kingdom">Animalia</named-content>
              </kwd><kwd>
                <named-content content-type="order">Hymenoptera</named-content>
              </kwd><kwd>
                <named-content content-type="family">Pteromalidae</named-content>
              </kwd></kwd-group><mixed-citation publication-type="journal"><person-group><name><surname>Tselikh</surname><given-names>Ekaterina V.</given-names></name><name><surname>Mitroiu</surname><given-names>Mircea-Dan</given-names></name><name><surname>Lee</surname><given-names>Jaehyeon</given-names></name><name><surname>Dale-Skey</surname><given-names>Natalie</given-names></name><name><surname>Ku</surname><given-names>Deok-Seo</given-names></name></person-group><article-title>﻿Revision of <italic><tp:taxon-name><tp:taxon-name-part taxon-name-part-type="genus" reg="Acroclisoides">Acroclisoides</tp:taxon-name-part></tp:taxon-name></italic> Girault &amp; Dodd, 1915 (<tp:taxon-name><tp:taxon-name-part taxon-name-part-type="superfamily">Chalcidoidea</tp:taxon-name-part></tp:taxon-name>, <tp:taxon-name><tp:taxon-name-part taxon-name-part-type="family">Pteromalidae</tp:taxon-name-part></tp:taxon-name>, <tp:taxon-name><tp:taxon-name-part taxon-name-part-type="subfamily">Metasteninae</tp:taxon-name-part></tp:taxon-name>)</article-title><source>Zookeys</source><day>30</day><month>10</month><year>2025</year><volume>1257</volume><fpage>153</fpage><lpage>214</lpage><pub-id pub-id-type="doi">10.3897/zookeys.1257.157985</pub-id></mixed-citation></tp:treatment-meta><tp:nomenclature><label>﻿</label><tp:taxon-name><object-id xmlns:xlink="http://www.w3.org/1999/xlink" content-type="arpha" xlink:type="simple">5773C85A-3495-5494-A2A3-8DADEB057DA2</object-id>
              <tp:taxon-name-part taxon-name-part-type="genus" reg="Acroclisoides">Acroclisoides</tp:taxon-name-part>
              <tp:taxon-name-part taxon-name-part-type="species" reg="nongae">nongae</tp:taxon-name-part>
              <object-id xmlns:xlink="http://www.w3.org/1999/xlink" content-type="zoobank" xlink:type="simple">https://zoobank.org/8BCF4E80-D53F-4186-AFC3-6217094CE0CC</object-id>
            </tp:taxon-name><tp:taxon-authority>Tselikh, Lee &amp; Ku</tp:taxon-authority><tp:taxon-status xmlns:xlink="http://www.w3.org/1999/xlink" xlink:type="simple">sp. nov.</tp:taxon-status><xref ref-type="fig" rid="F14">Figs 105–112</xref></tp:nomenclature><tp:treatment-sec sec-type="type material" id="SECID0EPZAK"><title>Type material.</title><p><bold><italic>Holotype</italic></bold> • female, Republic of Korea, “S. Korea: [GN], Sancheong-gun, Chahwang-myeon, Silmae-ri, <named-content xmlns:xlink="http://www.w3.org/1999/xlink" content-type="dwc:verbatimCoordinates" xlink:type="simple"><named-content content-type="geo-json" specific-use="{&#34;type&#34;:&#34;Point&#34;,&#34;coordinates&#34;:[127.941700,35.494130]}" id="NCID0E4ZAK" xlink:type="simple">35.49413 N, 127.94170 E</named-content></named-content>, 22.VII.2024, coll. E. Tselikh” (<named-content xmlns:xlink="http://www.w3.org/1999/xlink" content-type="dwc:institutional_code" xlink:title="National Institute of Biological Resources" xlink:href="http://grbio.org/institution/national-institute-biological-resources" xlink:type="simple">NIBR</named-content>).</p><fig id="F14" position="float" orientation="portrait"><object-id xmlns:xlink="http://www.w3.org/1999/xlink" content-type="doi" xlink:type="simple">10.3897/zookeys.1257.157985.figures105-112</object-id><object-id xmlns:xlink="http://www.w3.org/1999/xlink" content-type="arpha" xlink:type="simple">FBD5A399-21C2-5417-BF42-9A0DC85F1AAF</object-id><label>Figures 105–112.</label><caption><p><italic><tp:taxon-name><tp:taxon-name-part taxon-name-part-type="genus" reg="Acroclisoides">Acroclisoides</tp:taxon-name-part> <tp:taxon-name-part taxon-name-part-type="species" reg="nongae">nongae</tp:taxon-name-part></tp:taxon-name></italic> Tselikh, Lee &amp; Ku, sp. nov., female, holotype. 105. Habitus, lateral view; 106. Mesosoma and propodeum, dorsal view; 107. Antenna; 108. Head, frontal view; 109. Fore wing; 110. Head, lateral view; 111. Habitus, dorsal view; 112. Head and pronotum, dorsal view.</p></caption><graphic xmlns:xlink="http://www.w3.org/1999/xlink" xlink:href="zookeys-1257-153_article-157985__-g014.jpg" position="float" orientation="portrait" xlink:type="simple" id="oo_1454095.jpg"><uri content-type="original_file" xlink:type="simple">https://binary.pensoft.net/fig/1454095</uri></graphic></fig></tp:treatment-sec><tp:treatment-sec sec-type="description" id="SECID0E51AK"><title>Description.</title><p><bold>Female.</bold> Body length 1.45 mm; fore wing length 1.25 mm.</p><p><bold><italic>Coloration</italic>.</bold> Head and mesosoma dorsally black; head frontally black with diffuse metallic blue and coppery luster; antenna with scape, pedicel and anelli yellowish brown, <abbrev xmlns:xlink="http://www.w3.org/1999/xlink" xlink:title="funicular segments" id="ABBRID0EN2AK" xlink:type="simple">F1</abbrev>–<abbrev xmlns:xlink="http://www.w3.org/1999/xlink" xlink:title="funicular segments" id="ABBRID0ER2AK" xlink:type="simple">F6</abbrev> and clava brown. Fore and hind coxae dark blue with diffuse metallic coppery luster, mid coxae yellowish brown, all femora and tibiae yellowish brown, tarsi yellow. Fore wing hyaline, venation brown. Metasoma dorsally dark brown with metallic violet, blue, coppery and green luster; ovipositor sheaths brown.</p><p><bold><italic>Sculpture</italic>.</bold> Head and mesosoma reticulate; clypeus striate-reticulate; scutellum reticulate, frenal area finely reticulate; propodeum reticulate, nucha alutaceous; petiole smooth; metasoma smooth and shiny.</p><p><bold><italic>Head</italic>.</bold> Head in dorsal view 2.21 × as broad as long and 1.36 × as broad as mesoscutum; in frontal view 1.48 × as broad as high. <abbrev xmlns:xlink="http://www.w3.org/1999/xlink" xlink:title="posterior ocellar line" id="ABBRID0ED3AK" xlink:type="simple">POL</abbrev> 0.95 × as long as <abbrev xmlns:xlink="http://www.w3.org/1999/xlink" xlink:title="ocello–ocular line" id="ABBRID0EH3AK" xlink:type="simple">OOL</abbrev>. Eye height 1.05 × eye length and 1.80 × malar space. Distance between antennal toruli and lower margin of clypeus 2.00 × distance between antennal toruli and median ocellus. Antenna with scape 0.95 × as long as eye height and as long as eye length; pedicel 1.68 × as long as broad; combined length of pedicel and flagellum 1.00 × breadth of head; <abbrev xmlns:xlink="http://www.w3.org/1999/xlink" xlink:title="funicular segments" id="ABBRID0EL3AK" xlink:type="simple">F1</abbrev>–<abbrev xmlns:xlink="http://www.w3.org/1999/xlink" xlink:title="funicular segments" id="ABBRID0EP3AK" xlink:type="simple">F6</abbrev> longer than broad, <abbrev xmlns:xlink="http://www.w3.org/1999/xlink" xlink:title="funicular segments" id="ABBRID0ET3AK" xlink:type="simple">F1</abbrev> 1.70 × as long as broad and with 2 rows of sensilla; clava 3.50 × as long as broad, with small microsetose area on C3 and <abbrev xmlns:xlink="http://www.w3.org/1999/xlink" xlink:title="claval segments" id="ABBRID0EX3AK" xlink:type="simple">C4</abbrev>. Lower posterior corner of gena rounded. Lower margin of clypeus concave bilaterally, in middle part weakly emarginate.</p><p><bold><italic>Mesosoma</italic>.</bold> Mesosoma 1.29 × as long as broad. Scutellum moderately arched, 0.80 × as long as broad, frenal area differentiated by a change in sculpture. Propodeum 0.66 × as long as scutellum, without costula but with weak median carina, nucha small. Fore wing 2.01 × as long as its maximum width; basal cell partly setose, basal vein setose; speculum closed below; M 0.55 × as long as <abbrev xmlns:xlink="http://www.w3.org/1999/xlink" xlink:title="postmarginal vein" id="ABBRID0EC4AK" xlink:type="simple">PM</abbrev> and 0.84 × as long as S, stigma large.</p><p><bold><italic>Metasoma</italic>.</bold> Metasoma 1.38 × as long as broad, 0.88 × as long as mesosoma, 0.71 × as long as mesosoma and head. Petiole 0.95 × as long as broad. Ovipositor sheaths projecting slightly beyond apex of metasoma.</p><p><bold>Male.</bold> Unknown.</p></tp:treatment-sec><tp:treatment-sec sec-type="etymology" id="SECID0ER4AK"><title>Etymology.</title><p>The species is named in honor of the virtuous woman Nongae, an outstanding historical figure in Korea (noun in apposition).</p></tp:treatment-sec><tp:treatment-sec sec-type="biology" id="SECID0EW4AK"><title>Biology.</title><p>Unknown.</p></tp:treatment-sec><tp:treatment-sec sec-type="distribution" id="SECID0E24AK"><title>Distribution.</title><p>Republic of Korea.</p></tp:treatment-sec><tp:treatment-sec sec-type="comments" id="SECID0EA5AK"><title>Comments.</title><p><italic><tp:taxon-name><tp:taxon-name-part taxon-name-part-type="genus" reg="Acroclisoides">Acroclisoides</tp:taxon-name-part> <tp:taxon-name-part taxon-name-part-type="species" reg="nongae">nongae</tp:taxon-name-part></tp:taxon-name></italic> Tselikh, Lee &amp; Ku, sp. nov. belongs to a group of species that have a hyaline fore wing. This species is similar to <italic><tp:taxon-name><tp:taxon-name-part taxon-name-part-type="genus" reg="Acroclisoides">A.</tp:taxon-name-part> <tp:taxon-name-part taxon-name-part-type="species" reg="major">major</tp:taxon-name-part></tp:taxon-name></italic> Girault &amp; Dodd; the differences between these species are given in the key.</p></tp:treatment-sec></tp:taxon-treatment>
