# Supplementary material for: ﻿Revision of Acroclisoides Girault & Dodd, 1915 (Chalcidoidea, Pteromalidae, Metasteninae)
Source: Zookeys. 2025 Oct 30;1257:153–214. doi: 10.3897/zookeys.1257.157985 (PMC12592997; doi:10.3897/zookeys.1257.157985)
Supplement: XML Treatment for Acroclisoides quintus [file zookeys.1257.157985-treatment16.xml]

<!DOCTYPE tp:taxon-treatment
  PUBLIC "-//TaxonX//DTD Taxonomic Treatment Publishing DTD v0 20100105//EN" "tax-treatment-NSO.dtd">
<tp:taxon-treatment xmlns:tp="http://www.plazi.org/taxpub"><tp:treatment-meta><kwd-group><label>Taxon classification</label><kwd>
                <named-content content-type="kingdom">Animalia</named-content>
              </kwd><kwd>
                <named-content content-type="order">Hymenoptera</named-content>
              </kwd><kwd>
                <named-content content-type="family">Pteromalidae</named-content>
              </kwd></kwd-group><mixed-citation publication-type="journal"><person-group><name><surname>Tselikh</surname><given-names>Ekaterina V.</given-names></name><name><surname>Mitroiu</surname><given-names>Mircea-Dan</given-names></name><name><surname>Lee</surname><given-names>Jaehyeon</given-names></name><name><surname>Dale-Skey</surname><given-names>Natalie</given-names></name><name><surname>Ku</surname><given-names>Deok-Seo</given-names></name></person-group><article-title>﻿Revision of <italic><tp:taxon-name><tp:taxon-name-part taxon-name-part-type="genus" reg="Acroclisoides">Acroclisoides</tp:taxon-name-part></tp:taxon-name></italic> Girault &amp; Dodd, 1915 (<tp:taxon-name><tp:taxon-name-part taxon-name-part-type="superfamily">Chalcidoidea</tp:taxon-name-part></tp:taxon-name>, <tp:taxon-name><tp:taxon-name-part taxon-name-part-type="family">Pteromalidae</tp:taxon-name-part></tp:taxon-name>, <tp:taxon-name><tp:taxon-name-part taxon-name-part-type="subfamily">Metasteninae</tp:taxon-name-part></tp:taxon-name>)</article-title><source>Zookeys</source><day>30</day><month>10</month><year>2025</year><volume>1257</volume><fpage>153</fpage><lpage>214</lpage><pub-id pub-id-type="doi">10.3897/zookeys.1257.157985</pub-id></mixed-citation></tp:treatment-meta><tp:nomenclature><label>﻿</label><tp:taxon-name><object-id xmlns:xlink="http://www.w3.org/1999/xlink" content-type="arpha" xlink:type="simple">DDE7B666-7815-5DB3-BDA3-75351AA485B2</object-id>
              <tp:taxon-name-part taxon-name-part-type="genus" reg="Acroclisoides">Acroclisoides</tp:taxon-name-part>
              <tp:taxon-name-part taxon-name-part-type="species" reg="quintus">quintus</tp:taxon-name-part>
            </tp:taxon-name><tp:taxon-authority>Xiao &amp; Huang, 2000</tp:taxon-authority><xref ref-type="fig" rid="F15">Figs 113–119</xref><tp:nomenclature-citation-list><tp:nomenclature-citation><tp:taxon-name>
                  <tp:taxon-name-part taxon-name-part-type="genus" reg="Acroclisoides">Acroclisoides</tp:taxon-name-part> <tp:taxon-name-part taxon-name-part-type="species" reg="quintus">quintus</tp:taxon-name-part></tp:taxon-name><comment>Xiao &amp; Huang, 2000: 95–96, 98–99. Holotype female (<named-content xmlns:xlink="http://www.w3.org/1999/xlink" content-type="dwc:institutional_code" xlink:title="Institute of Zoology of the Chinese Academy of Sciences" xlink:href="http://grbio.org/institution/chinese-academy-sciences" xlink:type="simple">IZAS</named-content>, examined).</comment></tp:nomenclature-citation></tp:nomenclature-citation-list></tp:nomenclature><tp:treatment-sec sec-type="type material" id="SECID0EXABK"><title>Type material.</title><p><bold><italic>Holotype</italic></bold> • female, China, “25.vi.1980 FUJIAN: Daoshui”, “leg. X.F. Zhao”, “<italic><tp:taxon-name><tp:taxon-name-part taxon-name-part-type="genus" reg="Acroclisoides">Acroclisoides</tp:taxon-name-part> <tp:taxon-name-part taxon-name-part-type="species" reg="quintus">quintus</tp:taxon-name-part></tp:taxon-name></italic> Xiao &amp; Huang, 2000 det. Xiao Hui 1998”, “Holotype”, “IOZ(E) 1221888” (<named-content xmlns:xlink="http://www.w3.org/1999/xlink" content-type="dwc:institutional_code" xlink:title="Institute of Zoology of the Chinese Academy of Sciences" xlink:href="http://grbio.org/institution/chinese-academy-sciences" xlink:type="simple">IZAS</named-content>).</p><fig id="F15" position="float" orientation="portrait"><object-id xmlns:xlink="http://www.w3.org/1999/xlink" content-type="doi" xlink:type="simple">10.3897/zookeys.1257.157985.figures113-119</object-id><object-id xmlns:xlink="http://www.w3.org/1999/xlink" content-type="arpha" xlink:type="simple">B1650952-D9B4-5E05-9F3C-D050D1DB85BA</object-id><label>Figures 113–119.</label><caption><p><italic><tp:taxon-name><tp:taxon-name-part taxon-name-part-type="genus" reg="Acroclisoides">Acroclisoides</tp:taxon-name-part> <tp:taxon-name-part taxon-name-part-type="species" reg="quintus">quintus</tp:taxon-name-part></tp:taxon-name></italic> Xiao &amp; Huang, 2000, female, holotype. 113. Habitus, lateral view; 114. Mesosoma and propodeum, dorsal view; 115. Antenna; 116. Head, frontal view; 117. Fore wing; 118. Habitus, dorsal view; 119. Head, mesosoma and propodeum, dorsal view.</p></caption><graphic xmlns:xlink="http://www.w3.org/1999/xlink" xlink:href="zookeys-1257-153_article-157985__-g015.jpg" position="float" orientation="portrait" xlink:type="simple" id="oo_1454096.jpg"><uri content-type="original_file" xlink:type="simple">https://binary.pensoft.net/fig/1454096</uri></graphic></fig></tp:treatment-sec><tp:treatment-sec sec-type="description" id="SECID0EJCBK"><title>Description.</title><p><bold>Female.</bold> Body length 2.00 mm; fore wing length 1.75 mm.</p><p><bold><italic>Coloration</italic>.</bold> Head and mesosoma dorsally dark blue with diffuse metallic green luster; head frontally green with diffuse metallic coppery luster; antenna with scape, pedicel and anelli yellowish brown, <abbrev xmlns:xlink="http://www.w3.org/1999/xlink" xlink:title="funicular segments" id="ABBRID0EYCBK" xlink:type="simple">F1</abbrev>–F3 and <abbrev xmlns:xlink="http://www.w3.org/1999/xlink" xlink:title="funicular segments" id="ABBRID0E3CBK" xlink:type="simple">F6</abbrev> yellow, F4–F5 brown, clava <abbrev xmlns:xlink="http://www.w3.org/1999/xlink" xlink:title="claval segments" id="ABBRID0EADBK" xlink:type="simple">C1</abbrev>–C2 brown, C3–<abbrev xmlns:xlink="http://www.w3.org/1999/xlink" xlink:title="claval segments" id="ABBRID0EEDBK" xlink:type="simple">C4</abbrev> yellow. All coxae yellowish brown, all femora, tibiae and tarsi yellow. Fore wing hyaline, venation brown. Metasoma dorsally brown with metallic violet luster; ovipositor sheaths brown.</p><p><bold><italic>Sculpture</italic>.</bold> Head, mesosoma and clypeus reticulate; scutellum reticulate, but frenal area smooth and shiny; propodeum reticulate, nucha smooth and shiny; petiole smooth; metasoma smooth and shiny.</p><p><bold><italic>Head</italic>.</bold> Head in dorsal view 2.46 × as broad as long and 1.49 × as broad as mesoscutum; in frontal view 1.60 × as broad as high. <abbrev xmlns:xlink="http://www.w3.org/1999/xlink" xlink:title="posterior ocellar line" id="ABBRID0EWDBK" xlink:type="simple">POL</abbrev> 0.63 × as long as <abbrev xmlns:xlink="http://www.w3.org/1999/xlink" xlink:title="ocello–ocular line" id="ABBRID0E1DBK" xlink:type="simple">OOL</abbrev>. Eye height 1.11 × eye length and 2.50 × malar space. Distance between antennal toruli and lower margin of clypeus 3.25 × distance between antennal toruli and median ocellus. Antenna with scape 1.10 × as long as eye height and 1.22 × as long as eye length; pedicel 1.15 × as long as broad; combined length of pedicel and flagellum 0.93 × breadth of head; <abbrev xmlns:xlink="http://www.w3.org/1999/xlink" xlink:title="funicular segments" id="ABBRID0E5DBK" xlink:type="simple">F1</abbrev>–<abbrev xmlns:xlink="http://www.w3.org/1999/xlink" xlink:title="funicular segments" id="ABBRID0ECEBK" xlink:type="simple">F6</abbrev> longer than broad, <abbrev xmlns:xlink="http://www.w3.org/1999/xlink" xlink:title="funicular segments" id="ABBRID0EGEBK" xlink:type="simple">F1</abbrev> 1.54 × as long as broad and with 1 row of sensilla; clava 2.66 × as long as broad, with small microsetose area on C3 and <abbrev xmlns:xlink="http://www.w3.org/1999/xlink" xlink:title="claval segments" id="ABBRID0EKEBK" xlink:type="simple">C4</abbrev>. Lower posterior corner of gena rounded. Lower margin of clypeus not concave bilaterally, in middle part straight.</p><p><bold><italic>Mesosoma</italic>.</bold> Mesosoma 1.16 × as long as broad. Scutellum moderately arched, 0.83 × as long as broad, frenal area differentiated by a change in sculpture. Propodeum 0.68 × as long as scutellum, without costula but with median carina, nucha not small. Fore wing 2.13 × as long as its maximum width; basal cell partly setose, basal vein setose; speculum closed below; M 0.68 × as long as <abbrev xmlns:xlink="http://www.w3.org/1999/xlink" xlink:title="postmarginal vein" id="ABBRID0EVEBK" xlink:type="simple">PM</abbrev> and 1.15 × as long as S, stigma not large.</p><p><bold><italic>Metasoma</italic>.</bold> Metasoma 2.06 × as long as broad, 1.32 × as long as mesosoma, 0.90 × as long as mesosoma and head. Petiole 0.92 × as long as broad. Ovipositor sheaths projecting slightly beyond apex of metasoma.</p><p><bold>Male.</bold> Unknown.</p></tp:treatment-sec><tp:treatment-sec sec-type="biology" id="SECID0EEFBK"><title>Biology.</title><p>Unknown.</p></tp:treatment-sec><tp:treatment-sec sec-type="distribution" id="SECID0EJFBK"><title>Distribution.</title><p>China (<xref ref-type="bibr" rid="B30">Xiao and Huang 2000</xref>).</p></tp:treatment-sec><tp:treatment-sec sec-type="comments" id="SECID0ETFBK"><title>Comments.</title><p><italic><tp:taxon-name><tp:taxon-name-part taxon-name-part-type="genus" reg="Acroclisoides">Acroclisoides</tp:taxon-name-part> <tp:taxon-name-part taxon-name-part-type="species" reg="quintus">quintus</tp:taxon-name-part></tp:taxon-name></italic> Xiao &amp; Huang belongs to a group of species that have a hyaline fore wing, but this species is easily distinguished from the others by the yellow <abbrev xmlns:xlink="http://www.w3.org/1999/xlink" xlink:title="funicular segments" id="ABBRID0EEGBK" xlink:type="simple">F1</abbrev>–F3 (Fig. <xref ref-type="fig" rid="F15">115</xref>) and smooth frenal area of scutellum (Figs <xref ref-type="fig" rid="F15">114</xref>, <xref ref-type="fig" rid="F15">119</xref>).</p></tp:treatment-sec><ref-list><ref id="B30"><mixed-citation xmlns:xlink="http://www.w3.org/1999/xlink" xlink:type="simple"><person-group><name name-style="western"><surname>Xiao</surname><given-names>H</given-names></name><name name-style="western"><surname>Huang</surname><given-names>DW</given-names></name></person-group> (<year>2000</year>) <article-title>Taxonomic study on genus <italic><tp:taxon-name><tp:taxon-name-part taxon-name-part-type="genus">Acroclisoides</tp:taxon-name-part></tp:taxon-name></italic> Girault and Dodd from China (<tp:taxon-name><tp:taxon-name-part taxon-name-part-type="order">Hymenoptera</tp:taxon-name-part></tp:taxon-name>: <tp:taxon-name><tp:taxon-name-part taxon-name-part-type="family">Pteromalidae</tp:taxon-name-part></tp:taxon-name>).</article-title><source>Dong Wu Fen Lei Xue Bao</source><volume>25</volume>(<issue>1</issue>): <fpage>94</fpage>–<lpage>99</lpage>.</mixed-citation></ref></ref-list></tp:taxon-treatment>
