# Supplementary material for: ﻿Revision of Acroclisoides Girault & Dodd, 1915 (Chalcidoidea, Pteromalidae, Metasteninae)
Source: Zookeys. 2025 Oct 30;1257:153–214. doi: 10.3897/zookeys.1257.157985 (PMC12592997; doi:10.3897/zookeys.1257.157985)
Supplement: XML Treatment for Acroclisoides sativus [file zookeys.1257.157985-treatment17.xml]

<!DOCTYPE tp:taxon-treatment
  PUBLIC "-//TaxonX//DTD Taxonomic Treatment Publishing DTD v0 20100105//EN" "tax-treatment-NSO.dtd">
<tp:taxon-treatment xmlns:tp="http://www.plazi.org/taxpub"><tp:treatment-meta><kwd-group><label>Taxon classification</label><kwd>
                <named-content content-type="kingdom">Animalia</named-content>
              </kwd><kwd>
                <named-content content-type="order">Hymenoptera</named-content>
              </kwd><kwd>
                <named-content content-type="family">Pteromalidae</named-content>
              </kwd></kwd-group><mixed-citation publication-type="journal"><person-group><name><surname>Tselikh</surname><given-names>Ekaterina V.</given-names></name><name><surname>Mitroiu</surname><given-names>Mircea-Dan</given-names></name><name><surname>Lee</surname><given-names>Jaehyeon</given-names></name><name><surname>Dale-Skey</surname><given-names>Natalie</given-names></name><name><surname>Ku</surname><given-names>Deok-Seo</given-names></name></person-group><article-title>﻿Revision of <italic><tp:taxon-name><tp:taxon-name-part taxon-name-part-type="genus" reg="Acroclisoides">Acroclisoides</tp:taxon-name-part></tp:taxon-name></italic> Girault &amp; Dodd, 1915 (<tp:taxon-name><tp:taxon-name-part taxon-name-part-type="superfamily">Chalcidoidea</tp:taxon-name-part></tp:taxon-name>, <tp:taxon-name><tp:taxon-name-part taxon-name-part-type="family">Pteromalidae</tp:taxon-name-part></tp:taxon-name>, <tp:taxon-name><tp:taxon-name-part taxon-name-part-type="subfamily">Metasteninae</tp:taxon-name-part></tp:taxon-name>)</article-title><source>Zookeys</source><day>30</day><month>10</month><year>2025</year><volume>1257</volume><fpage>153</fpage><lpage>214</lpage><pub-id pub-id-type="doi">10.3897/zookeys.1257.157985</pub-id></mixed-citation></tp:treatment-meta><tp:nomenclature><label>﻿</label><tp:taxon-name><object-id xmlns:xlink="http://www.w3.org/1999/xlink" content-type="arpha" xlink:type="simple">B0257CBD-73E5-53FF-91A4-14F7110AD406</object-id>
              <tp:taxon-name-part taxon-name-part-type="genus" reg="Acroclisoides">Acroclisoides</tp:taxon-name-part>
              <tp:taxon-name-part taxon-name-part-type="species" reg="sativus">sativus</tp:taxon-name-part>
            </tp:taxon-name><tp:taxon-authority>Kumar &amp; Khan, 2012</tp:taxon-authority><xref ref-type="fig" rid="F16">Figs 120–127</xref><tp:nomenclature-citation-list><tp:nomenclature-citation><tp:taxon-name>
                  <tp:taxon-name-part taxon-name-part-type="genus" reg="Acroclisoides">Acroclisoides</tp:taxon-name-part> <tp:taxon-name-part taxon-name-part-type="species" reg="sativa">sativa</tp:taxon-name-part></tp:taxon-name><comment>Kumar &amp; Khan, 2012: 2–4. Holotype female (<abbrev xmlns:xlink="http://www.w3.org/1999/xlink" xlink:title="G.B.Pant University of Agriculture &amp; Technology" id="ABBRID0ELIBK" xlink:type="simple">BUAT</abbrev>, not examined).</comment></tp:nomenclature-citation></tp:nomenclature-citation-list></tp:nomenclature><tp:treatment-sec sec-type="material" id="SECID0EPIBK"><title>Material examined.</title><p>India • 8 females, 1 males, “INDIA: Srinagar ex eggs on apple 12.8.1968 M. Hayat”, “251 M”, “<named-content xmlns:xlink="http://www.w3.org/1999/xlink" content-type="dwc:institutional_code" xlink:title="Natural History Museum (London" xlink:href="http://grbio.org/institution/natural-history-museum-london" xlink:type="simple">NHMUK</named-content> 013455954”, “<named-content xmlns:xlink="http://www.w3.org/1999/xlink" content-type="dwc:institutional_code" xlink:title="Natural History Museum (London" xlink:href="http://grbio.org/institution/natural-history-museum-london" xlink:type="simple">NHMUK</named-content> 013455955”, “<named-content xmlns:xlink="http://www.w3.org/1999/xlink" content-type="dwc:institutional_code" xlink:title="Natural History Museum (London" xlink:href="http://grbio.org/institution/natural-history-museum-london" xlink:type="simple">NHMUK</named-content> 013455957”, “<named-content xmlns:xlink="http://www.w3.org/1999/xlink" content-type="dwc:institutional_code" xlink:title="Natural History Museum (London" xlink:href="http://grbio.org/institution/natural-history-museum-london" xlink:type="simple">NHMUK</named-content> 013455960” “<named-content xmlns:xlink="http://www.w3.org/1999/xlink" content-type="dwc:institutional_code" xlink:title="Natural History Museum (London" xlink:href="http://grbio.org/institution/natural-history-museum-london" xlink:type="simple">NHMUK</named-content> 013455963” (<named-content xmlns:xlink="http://www.w3.org/1999/xlink" content-type="dwc:institutional_code" xlink:title="Natural History Museum (London" xlink:href="http://grbio.org/institution/natural-history-museum-london" xlink:type="simple">NHMUK</named-content>).</p><fig id="F16" position="float" orientation="portrait"><object-id xmlns:xlink="http://www.w3.org/1999/xlink" content-type="doi" xlink:type="simple">10.3897/zookeys.1257.157985.figures120-127</object-id><object-id xmlns:xlink="http://www.w3.org/1999/xlink" content-type="arpha" xlink:type="simple">36837284-1295-568D-99C1-96D30491510E</object-id><label>Figures 120–127.</label><caption><p><italic><tp:taxon-name><tp:taxon-name-part taxon-name-part-type="genus" reg="Acroclisoides">Acroclisoides</tp:taxon-name-part> <tp:taxon-name-part taxon-name-part-type="species" reg="sativus">sativus</tp:taxon-name-part></tp:taxon-name></italic> Kumar &amp; Khan, 2012, female, not type. 120. Habitus, lateral view; 121. Mesosoma and propodeum, dorsal view; 122. Antenna; 123. Head, frontal view; 124. Fore wing; 125. Head, lateral view; 126. Habitus, dorsal view; 127. Head and pronotum, dorsal view.</p></caption><graphic xmlns:xlink="http://www.w3.org/1999/xlink" xlink:href="zookeys-1257-153_article-157985__-g016.jpg" position="float" orientation="portrait" xlink:type="simple" id="oo_1454097.jpg"><uri content-type="original_file" xlink:type="simple">https://binary.pensoft.net/fig/1454097</uri></graphic></fig></tp:treatment-sec><tp:treatment-sec sec-type="description" id="SECID0EFKBK"><title>Description.</title><p><bold>Female.</bold> Body length 2.10–2.40 mm; fore wing length 2.10–2.20 mm.</p><p><bold><italic>Coloration</italic>.</bold> Head and mesosoma metallic green blue with diffuse coppery and violet luster; antenna with scape, pedicel and anelli yellowish brown, <abbrev xmlns:xlink="http://www.w3.org/1999/xlink" xlink:title="funicular segments" id="ABBRID0EUKBK" xlink:type="simple">F1</abbrev>–<abbrev xmlns:xlink="http://www.w3.org/1999/xlink" xlink:title="funicular segments" id="ABBRID0EYKBK" xlink:type="simple">F6</abbrev> and clava brown. Fore and hind coxa dark green with diffuse metallic coppery luster, mid coxae yellowish brown, all femora yellowish brown, all tibiae and tarsi yellow. Fore wing hyaline, venation brown. Metasoma dorsally dark brown with metallic violet, green and coppery luster; ovipositor sheaths brown.</p><p><bold><italic>Sculpture</italic>.</bold> Head, clypeus and mesosoma reticulate; scutellum strongly reticulate, frenal area alutaceous and in middle part shiny, propodeum reticulate, nucha smooth and shiny; petiole smooth; metasoma smooth and shiny.</p><p><bold><italic>Head</italic>.</bold> Head in dorsal view 2.50–2.60 × as broad as long and 1.35–1.36 × as broad as mesoscutum; in frontal view 1.72–1.73 × as broad as high. <abbrev xmlns:xlink="http://www.w3.org/1999/xlink" xlink:title="posterior ocellar line" id="ABBRID0EKLBK" xlink:type="simple">POL</abbrev> 0.84–0.86 × as long as <abbrev xmlns:xlink="http://www.w3.org/1999/xlink" xlink:title="ocello–ocular line" id="ABBRID0EOLBK" xlink:type="simple">OOL</abbrev>. Eye height 1.11–1.18 × eye length and 1.54–1.60 × malar space. Distance between antennal toruli and lower margin of clypeus 1.83–2.15 × distance between antennal toruli and median ocellus. Antenna with scape 0.80–1.11 × as long as eye height and 0.83–0.94 × as long as eye length; pedicel 1.00–1.13 × as long as broad; combined length of pedicel and flagellum 0.91 × breadth of head; <abbrev xmlns:xlink="http://www.w3.org/1999/xlink" xlink:title="funicular segments" id="ABBRID0ESLBK" xlink:type="simple">F1</abbrev>–<abbrev xmlns:xlink="http://www.w3.org/1999/xlink" xlink:title="funicular segments" id="ABBRID0EWLBK" xlink:type="simple">F6</abbrev> longer than broad, <abbrev xmlns:xlink="http://www.w3.org/1999/xlink" xlink:title="funicular segments" id="ABBRID0E1LBK" xlink:type="simple">F1</abbrev> 1.65–1.83 × as long as broad and with 2 rows of sensilla; clava 2.80–3.80 × as long as broad, with small microsetose area on C3 and <abbrev xmlns:xlink="http://www.w3.org/1999/xlink" xlink:title="claval segments" id="ABBRID0E5LBK" xlink:type="simple">C4</abbrev>. Lower posterior corner of gena rounded. Lower margin of clypeus concave bilaterally, in middle part weakly emarginate, near straight.</p><p><bold><italic>Mesosoma</italic>.</bold> Mesosoma 1.19–1.22 × as long as broad. Scutellum moderately arched, 0.95–1.05 × as long as broad, frenal area differentiated by a change in sculpture. Propodeum 0.67–0.68 × as long as scutellum, without costula but with median carina, nucha not small. Fore wing 2.05–2.06 × as long as its maximum width; basal cell and basal vein setose; speculum closed below; M 0.76–0.82 × as long as <abbrev xmlns:xlink="http://www.w3.org/1999/xlink" xlink:title="postmarginal vein" id="ABBRID0EJMBK" xlink:type="simple">PM</abbrev> and 1.05–1.12 × as long as S, stigma large.</p><p><bold><italic>Metasoma</italic>.</bold> Metasoma 2.13–2.26 × as long as broad, 1.08–1.20 × as long as mesosoma, 0.87–0.88 × as long as mesosoma and head. Petiole 0.83–1.00 × as long as broad. Ovipositor sheaths projecting slightly beyond apex of metasoma.</p><p><bold>Male.</bold> Body length 2.00 mm; fore wing length 1.95 mm. Fore wing with M 1.20 × as long as S. Metasoma 2.77 × as long as broad, 1.33 × as long as mesosoma, 1.10 × as long as mesosoma and head. Otherwise, similar to female.</p></tp:treatment-sec><tp:treatment-sec sec-type="biology" id="SECID0EYMBK"><title>Biology.</title><p>Unknown.</p></tp:treatment-sec><tp:treatment-sec sec-type="distribution" id="SECID0E4MBK"><title>Distribution.</title><p>India (<xref ref-type="bibr" rid="B19">Kumar and Khan 2012</xref>).</p></tp:treatment-sec><tp:treatment-sec sec-type="comments" id="SECID0EHNBK"><title>Comments.</title><p><italic><tp:taxon-name><tp:taxon-name-part taxon-name-part-type="genus" reg="Acroclisoides">Acroclisoides</tp:taxon-name-part> <tp:taxon-name-part taxon-name-part-type="species" reg="sativus">sativus</tp:taxon-name-part></tp:taxon-name></italic> Kumar &amp; Khan belongs to a group of species that have a hyaline fore wing in both sexes. This species is similar to <italic><tp:taxon-name><tp:taxon-name-part taxon-name-part-type="genus" reg="Acroclisoides">A.</tp:taxon-name-part> <tp:taxon-name-part taxon-name-part-type="species" reg="luzonensis">luzonensis</tp:taxon-name-part></tp:taxon-name></italic> Gahan, <italic><tp:taxon-name><tp:taxon-name-part taxon-name-part-type="genus" reg="Acroclisoides">A.</tp:taxon-name-part> <tp:taxon-name-part taxon-name-part-type="species" reg="major">major</tp:taxon-name-part></tp:taxon-name></italic> Girault &amp; Dodd and <italic><tp:taxon-name><tp:taxon-name-part taxon-name-part-type="genus" reg="Acroclisoides">A.</tp:taxon-name-part> <tp:taxon-name-part taxon-name-part-type="species" reg="nongae">nongae</tp:taxon-name-part></tp:taxon-name></italic> Tselikh, Lee &amp; Ku, sp. nov.; the differences between these species are given in the key.</p></tp:treatment-sec><ref-list><ref id="B19"><mixed-citation xmlns:xlink="http://www.w3.org/1999/xlink" xlink:type="simple"><person-group><name name-style="western"><surname>Kumar</surname><given-names>A</given-names></name><name name-style="western"><surname>Khan</surname><given-names>MA</given-names></name></person-group> (<year>2012</year>) <article-title>A new species of <italic><tp:taxon-name><tp:taxon-name-part taxon-name-part-type="genus">Acroclisoides</tp:taxon-name-part></tp:taxon-name></italic> Girault &amp; Dodd (<tp:taxon-name><tp:taxon-name-part taxon-name-part-type="order">Hymenoptera</tp:taxon-name-part></tp:taxon-name>: <tp:taxon-name><tp:taxon-name-part taxon-name-part-type="superfamily">Chalcidoidea</tp:taxon-name-part></tp:taxon-name>: <tp:taxon-name><tp:taxon-name-part taxon-name-part-type="family">Pteromalidae</tp:taxon-name-part></tp:taxon-name>) from India.</article-title><source>Annals of Entomology, Dehra Dun</source><volume>30</volume>(<issue>2</issue>): <fpage>1</fpage>–<lpage>5</lpage>.</mixed-citation></ref></ref-list></tp:taxon-treatment>
