# Supplementary material for: ﻿Revision of Acroclisoides Girault & Dodd, 1915 (Chalcidoidea, Pteromalidae, Metasteninae)
Source: Zookeys. 2025 Oct 30;1257:153–214. doi: 10.3897/zookeys.1257.157985 (PMC12592997; doi:10.3897/zookeys.1257.157985)
Supplement: XML Treatment for Acroclisoides simbis [file zookeys.1257.157985-treatment18.xml]

<!DOCTYPE tp:taxon-treatment
  PUBLIC "-//TaxonX//DTD Taxonomic Treatment Publishing DTD v0 20100105//EN" "tax-treatment-NSO.dtd">
<tp:taxon-treatment xmlns:tp="http://www.plazi.org/taxpub"><tp:treatment-meta><kwd-group><label>Taxon classification</label><kwd>
                <named-content content-type="kingdom">Animalia</named-content>
              </kwd><kwd>
                <named-content content-type="order">Hymenoptera</named-content>
              </kwd><kwd>
                <named-content content-type="family">Pteromalidae</named-content>
              </kwd></kwd-group><mixed-citation publication-type="journal"><person-group><name><surname>Tselikh</surname><given-names>Ekaterina V.</given-names></name><name><surname>Mitroiu</surname><given-names>Mircea-Dan</given-names></name><name><surname>Lee</surname><given-names>Jaehyeon</given-names></name><name><surname>Dale-Skey</surname><given-names>Natalie</given-names></name><name><surname>Ku</surname><given-names>Deok-Seo</given-names></name></person-group><article-title>﻿Revision of <italic><tp:taxon-name><tp:taxon-name-part taxon-name-part-type="genus" reg="Acroclisoides">Acroclisoides</tp:taxon-name-part></tp:taxon-name></italic> Girault &amp; Dodd, 1915 (<tp:taxon-name><tp:taxon-name-part taxon-name-part-type="superfamily">Chalcidoidea</tp:taxon-name-part></tp:taxon-name>, <tp:taxon-name><tp:taxon-name-part taxon-name-part-type="family">Pteromalidae</tp:taxon-name-part></tp:taxon-name>, <tp:taxon-name><tp:taxon-name-part taxon-name-part-type="subfamily">Metasteninae</tp:taxon-name-part></tp:taxon-name>)</article-title><source>Zookeys</source><day>30</day><month>10</month><year>2025</year><volume>1257</volume><fpage>153</fpage><lpage>214</lpage><pub-id pub-id-type="doi">10.3897/zookeys.1257.157985</pub-id></mixed-citation></tp:treatment-meta><tp:nomenclature><label>﻿</label><tp:taxon-name><object-id xmlns:xlink="http://www.w3.org/1999/xlink" content-type="arpha" xlink:type="simple">1A121FBF-E7D4-57D4-8C98-041F23FEBEC8</object-id>
              <tp:taxon-name-part taxon-name-part-type="genus" reg="Acroclisoides">Acroclisoides</tp:taxon-name-part>
              <tp:taxon-name-part taxon-name-part-type="species" reg="simbis">simbis</tp:taxon-name-part>
              <object-id xmlns:xlink="http://www.w3.org/1999/xlink" content-type="zoobank" xlink:type="simple">https://zoobank.org/FA304056-F1D3-4943-8133-1F2AED082546</object-id>
            </tp:taxon-name><tp:taxon-authority>Tselikh &amp; Mitroiu</tp:taxon-authority><tp:taxon-status xmlns:xlink="http://www.w3.org/1999/xlink" xlink:type="simple">sp. nov.</tp:taxon-status><xref ref-type="fig" rid="F17">Figs 128–135</xref></tp:nomenclature><tp:treatment-sec sec-type="type material" id="SECID0EHQBK"><title>Type material.</title><p><bold><italic>Holotype</italic></bold> • female, Democratic Republic of the Congo, “REP. CONGO: Dpt. Pool Iboubikro, Lesio-Louna Pk <named-content xmlns:xlink="http://www.w3.org/1999/xlink" content-type="dwc:verbatimCoordinates" xlink:type="simple"><named-content content-type="geo-json" specific-use="{&#34;type&#34;:&#34;Point&#34;,&#34;coordinates&#34;:[15.469444,3.269722]}" id="NCID0EVQBK" xlink:type="simple">3°16'11"N, 15°28'10"E</named-content></named-content> 29.vii.2008 M Sharkey MT”, “Univ. Calif. Riverside Ent. Res. Museum UCRC ENT 280631”, “<italic><tp:taxon-name><tp:taxon-name-part taxon-name-part-type="genus" reg="Acroclisoides">Acroclisoides</tp:taxon-name-part></tp:taxon-name></italic> Det. R.A. Burks” (<named-content xmlns:xlink="http://www.w3.org/1999/xlink" content-type="dwc:institutional_code" xlink:title="University of California" xlink:href="http://grbio.org/institution/university-california" xlink:type="simple">UCR</named-content>). <bold><italic>Paratypes</italic></bold> • 2 females, Malawi, “Malawi: Kasungu Mtunthama, vii–ix. 1983, J. Feehan” (<named-content xmlns:xlink="http://www.w3.org/1999/xlink" content-type="dwc:institutional_code" xlink:title="Natural History Museum (London" xlink:href="http://grbio.org/institution/natural-history-museum-london" xlink:type="simple">NHMUK</named-content>).</p><fig id="F17" position="float" orientation="portrait"><object-id xmlns:xlink="http://www.w3.org/1999/xlink" content-type="doi" xlink:type="simple">10.3897/zookeys.1257.157985.figures128-135</object-id><object-id xmlns:xlink="http://www.w3.org/1999/xlink" content-type="arpha" xlink:type="simple">E05F2D51-E8B9-5B32-AFA8-FE4EE25EAD16</object-id><label>Figures 128–135.</label><caption><p><italic><tp:taxon-name><tp:taxon-name-part taxon-name-part-type="genus" reg="Acroclisoides">Acroclisoides</tp:taxon-name-part> <tp:taxon-name-part taxon-name-part-type="species" reg="simbis">simbis</tp:taxon-name-part></tp:taxon-name></italic> Tselikh &amp; Mitroiu, sp. nov., female, holotype. 128. Habitus, lateral view; 129. Mesosoma and propodeum, dorsal view; 130. Antenna; 131. Head, frontal view; 132. Fore wing; 133. Head, lateral view; 134. Habitus, dorsal view; 135. Head and pronotum, dorsal view.</p></caption><graphic xmlns:xlink="http://www.w3.org/1999/xlink" xlink:href="zookeys-1257-153_article-157985__-g017.jpg" position="float" orientation="portrait" xlink:type="simple" id="oo_1454098.jpg"><uri content-type="original_file" xlink:type="simple">https://binary.pensoft.net/fig/1454098</uri></graphic></fig></tp:treatment-sec><tp:treatment-sec sec-type="description" id="SECID0EESBK"><title>Description.</title><p><bold>Female.</bold> Body length 1.90 mm; fore wing length 1.70 mm.</p><p><bold><italic>Coloration</italic>.</bold> Head and mesosoma dorsally dark blue; head frontally blue green with diffuse metallic coppery luster; antenna with scape and pedicel yellowish brown, anelli and <abbrev xmlns:xlink="http://www.w3.org/1999/xlink" xlink:title="funicular segments" id="ABBRID0ETSBK" xlink:type="simple">F1</abbrev>–<abbrev xmlns:xlink="http://www.w3.org/1999/xlink" xlink:title="funicular segments" id="ABBRID0EXSBK" xlink:type="simple">F6</abbrev> brown, clava with <abbrev xmlns:xlink="http://www.w3.org/1999/xlink" xlink:title="claval segments" id="ABBRID0E2SBK" xlink:type="simple">C1</abbrev>–C2 brown and C3–<abbrev xmlns:xlink="http://www.w3.org/1999/xlink" xlink:title="claval segments" id="ABBRID0E6SBK" xlink:type="simple">C4</abbrev> yellow or whitish. All coxae and femora yellow or yellowish brown, all tibiae and tarsi yellow. Fore wing hyaline, venation brown. Metasoma dorsally brown or yellowish brown in the middle, with metallic violet and blue luster; ovipositor sheaths brown.</p><p><bold><italic>Sculpture</italic>.</bold> Head and mesosoma reticulate; clypeus striate-reticulate; scutellum strongly reticulate, frenal area finely reticulate; propodeum reticulate, nucha alutaceous; petiole smooth; metasoma smooth and shiny.</p><p><bold><italic>Head</italic>.</bold> Head in dorsal view 2.00–2.37 × as broad as long and 1.34–1.47 × as broad as mesoscutum; in frontal view 1.47–1.55 × as broad as high. <abbrev xmlns:xlink="http://www.w3.org/1999/xlink" xlink:title="posterior ocellar line" id="ABBRID0ERTBK" xlink:type="simple">POL</abbrev> 0.66–0.72 × as long as <abbrev xmlns:xlink="http://www.w3.org/1999/xlink" xlink:title="ocello–ocular line" id="ABBRID0EVTBK" xlink:type="simple">OOL</abbrev>. Eye height 1.04 × eye length and 2.00 × malar space. Distance between antennal toruli and lower margin of clypeus 3.83–4.10 × distance between antennal toruli and median ocellus. Antenna with scape 1.06–1.14 × as long as eye height and 1.11–1.24 × as long as eye length; pedicel 1.33 × as long as broad; combined length of pedicel and flagellum 1.12–1.20 × breadth of head; <abbrev xmlns:xlink="http://www.w3.org/1999/xlink" xlink:title="funicular segments" id="ABBRID0EZTBK" xlink:type="simple">F1</abbrev>–<abbrev xmlns:xlink="http://www.w3.org/1999/xlink" xlink:title="funicular segments" id="ABBRID0E4TBK" xlink:type="simple">F6</abbrev> longer than broad, <abbrev xmlns:xlink="http://www.w3.org/1999/xlink" xlink:title="funicular segments" id="ABBRID0EBUBK" xlink:type="simple">F1</abbrev> 2.22–2.54 × as long as broad and with 2–3 rows of sensilla; clava 4.10–4.30× as long as broad, with small microsetose area on C3 and <abbrev xmlns:xlink="http://www.w3.org/1999/xlink" xlink:title="claval segments" id="ABBRID0EFUBK" xlink:type="simple">C4</abbrev>. Lower posterior corner of gena rounded. Lower margin of clypeus concave bilaterally, in middle part weakly rounded.</p><p><bold><italic>Mesosoma</italic>.</bold> Mesosoma 1.08–1.17 × as long as broad. Scutellum moderately arched, 0.84 × as long as broad, frenal area differentiated by a change in sculpture. Propodeum 0.66–0.71 × as long as scutellum, without costula but with median carina, nucha small. Fore wing 2.08–2.09 × as long as its maximum width; basal cell with 7–9 setae, basal vein setose; speculum closed below; M 0.58–0.63 × as long as <abbrev xmlns:xlink="http://www.w3.org/1999/xlink" xlink:title="postmarginal vein" id="ABBRID0EQUBK" xlink:type="simple">PM</abbrev> and as long as S, stigma large.</p><p><bold><italic>Metasoma</italic>.</bold> Metasoma 1.73–1.77 × as long as broad, 1.29–1.32 × as long as mesosoma, 0.83–0.92 × as long as mesosoma and head. Petiole as long as broad. Ovipositor sheaths projecting slightly beyond apex of metasoma.</p><p><bold>Male.</bold> Unknown.</p></tp:treatment-sec><tp:treatment-sec sec-type="etymology" id="SECID0E6UBK"><title>Etymology.</title><p>The species is named after the African nature spirits – the <tp:taxon-name><tp:taxon-name-part taxon-name-part-type="genus" reg="Acroclisoides"/><tp:taxon-name-part taxon-name-part-type="species" reg="simbis">simbis</tp:taxon-name-part></tp:taxon-name> (noun in apposition).</p></tp:treatment-sec><tp:treatment-sec sec-type="biology" id="SECID0EOVBK"><title>Biology.</title><p>Unknown.</p></tp:treatment-sec><tp:treatment-sec sec-type="distribution" id="SECID0ETVBK"><title>Distribution.</title><p>Democratic Republic of the Congo, Malawi.</p></tp:treatment-sec><tp:treatment-sec sec-type="comments" id="SECID0EYVBK"><title>Comments.</title><p><italic><tp:taxon-name><tp:taxon-name-part taxon-name-part-type="genus" reg="Acroclisoides">Acroclisoides</tp:taxon-name-part> <tp:taxon-name-part taxon-name-part-type="species" reg="simbis">simbis</tp:taxon-name-part></tp:taxon-name></italic> Tselikh &amp; Mitroiu, sp. nov. belongs to a group of species that have a hyaline fore wing. This species is similar to <italic><tp:taxon-name><tp:taxon-name-part taxon-name-part-type="genus" reg="Acroclisoides">A.</tp:taxon-name-part> <tp:taxon-name-part taxon-name-part-type="species" reg="africanus">africanus</tp:taxon-name-part></tp:taxon-name></italic> Ferrière; the differences between these species are given in the key.</p></tp:treatment-sec></tp:taxon-treatment>
