# Supplementary material for: ﻿Revision of Acroclisoides Girault & Dodd, 1915 (Chalcidoidea, Pteromalidae, Metasteninae)
Source: Zookeys. 2025 Oct 30;1257:153–214. doi: 10.3897/zookeys.1257.157985 (PMC12592997; doi:10.3897/zookeys.1257.157985)
Supplement: XML Treatment for Acroclisoides sinicus [file zookeys.1257.157985-treatment19.xml]

<!DOCTYPE tp:taxon-treatment
  PUBLIC "-//TaxonX//DTD Taxonomic Treatment Publishing DTD v0 20100105//EN" "tax-treatment-NSO.dtd">
<tp:taxon-treatment xmlns:tp="http://www.plazi.org/taxpub"><tp:treatment-meta><kwd-group><label>Taxon classification</label><kwd>
                <named-content content-type="kingdom">Animalia</named-content>
              </kwd><kwd>
                <named-content content-type="order">Hymenoptera</named-content>
              </kwd><kwd>
                <named-content content-type="family">Pteromalidae</named-content>
              </kwd></kwd-group><mixed-citation publication-type="journal"><person-group><name><surname>Tselikh</surname><given-names>Ekaterina V.</given-names></name><name><surname>Mitroiu</surname><given-names>Mircea-Dan</given-names></name><name><surname>Lee</surname><given-names>Jaehyeon</given-names></name><name><surname>Dale-Skey</surname><given-names>Natalie</given-names></name><name><surname>Ku</surname><given-names>Deok-Seo</given-names></name></person-group><article-title>﻿Revision of <italic><tp:taxon-name><tp:taxon-name-part taxon-name-part-type="genus" reg="Acroclisoides">Acroclisoides</tp:taxon-name-part></tp:taxon-name></italic> Girault &amp; Dodd, 1915 (<tp:taxon-name><tp:taxon-name-part taxon-name-part-type="superfamily">Chalcidoidea</tp:taxon-name-part></tp:taxon-name>, <tp:taxon-name><tp:taxon-name-part taxon-name-part-type="family">Pteromalidae</tp:taxon-name-part></tp:taxon-name>, <tp:taxon-name><tp:taxon-name-part taxon-name-part-type="subfamily">Metasteninae</tp:taxon-name-part></tp:taxon-name>)</article-title><source>Zookeys</source><day>30</day><month>10</month><year>2025</year><volume>1257</volume><fpage>153</fpage><lpage>214</lpage><pub-id pub-id-type="doi">10.3897/zookeys.1257.157985</pub-id></mixed-citation></tp:treatment-meta><tp:nomenclature><label>﻿</label><tp:taxon-name><object-id xmlns:xlink="http://www.w3.org/1999/xlink" content-type="arpha" xlink:type="simple">FCF2AFBF-AAF4-5980-B84F-C2178ABDB81E</object-id>
              <tp:taxon-name-part taxon-name-part-type="genus" reg="Acroclisoides">Acroclisoides</tp:taxon-name-part>
              <tp:taxon-name-part taxon-name-part-type="species" reg="sinicus">sinicus</tp:taxon-name-part>
            </tp:taxon-name><tp:taxon-authority>(Huang &amp; Liao, 1988)</tp:taxon-authority><xref ref-type="fig" rid="F18">Figs 136–143</xref><tp:nomenclature-citation-list><tp:nomenclature-citation><tp:taxon-name>
                  <tp:taxon-name-part taxon-name-part-type="genus" reg="Neocoruna">Neocoruna</tp:taxon-name-part> <tp:taxon-name-part taxon-name-part-type="species" reg="sinica">sinica</tp:taxon-name-part></tp:taxon-name><comment>Huang &amp; Liao, 1988: 427, 428. Holotype female (<named-content xmlns:xlink="http://www.w3.org/1999/xlink" content-type="dwc:institutional_code" xlink:title="Institute of Zoology of the Chinese Academy of Sciences" xlink:href="http://grbio.org/institution/chinese-academy-sciences" xlink:type="simple">IZAS</named-content>, not examined).</comment></tp:nomenclature-citation><tp:nomenclature-citation><tp:taxon-name>
                  <tp:taxon-name-part taxon-name-part-type="genus" reg="Acroclisoides">Acroclisoides</tp:taxon-name-part> <tp:taxon-name-part taxon-name-part-type="species" reg="sinica">sinica</tp:taxon-name-part></tp:taxon-name><comment>(Huang &amp; Liao, 1988); combination by <xref ref-type="bibr" rid="B30">Xiao and Huang (2000)</xref>: 95.</comment></tp:nomenclature-citation><tp:nomenclature-citation><tp:taxon-name>
                  <tp:taxon-name-part taxon-name-part-type="genus" reg="Acroclisoides">Acroclisoides</tp:taxon-name-part> <tp:taxon-name-part taxon-name-part-type="species" reg="solus">solus</tp:taxon-name-part></tp:taxon-name><comment>Grissell &amp; Smith, 2006: 925, 926–928. Holotype female (<named-content xmlns:xlink="http://www.w3.org/1999/xlink" content-type="dwc:institutional_code" xlink:title="National Museum of Natural History, Smithsonian Institution" xlink:href="http://grbio.org/institution/smithsonian-institution-national-museum-natural-history-0" xlink:type="simple">USNM</named-content>, examined); synonymy by <xref ref-type="bibr" rid="B25">Sabbatini Peverieri et al. 2019</xref>: 135.</comment></tp:nomenclature-citation></tp:nomenclature-citation-list></tp:nomenclature><tp:treatment-sec sec-type="type material" id="SECID0EVZBK"><title>Type material examined.</title><p><bold><italic>Paratypes</italic></bold> • 1 female, China, “Beijing, Ying Tao Gou 1984.IX.13”, “<italic><tp:taxon-name><tp:taxon-name-part taxon-name-part-type="genus" reg="Neocoruna">Neocoruna</tp:taxon-name-part> <tp:taxon-name-part taxon-name-part-type="species" reg="sinica">sinica</tp:taxon-name-part></tp:taxon-name></italic> Huang”, “PARATYPE”, “<italic><tp:taxon-name><tp:taxon-name-part taxon-name-part-type="genus" reg="Acroclisoides">Acroclisoides</tp:taxon-name-part> <tp:taxon-name-part taxon-name-part-type="species" reg="sinica">sinica</tp:taxon-name-part></tp:taxon-name></italic> (Huang &amp; Liao, 1988) Comb. Xiao &amp; Huang Jan. 1999”, “IOZ(E) 1220073” (<named-content xmlns:xlink="http://www.w3.org/1999/xlink" content-type="dwc:institutional_code" xlink:title="Institute of Zoology of the Chinese Academy of Sciences" xlink:href="http://grbio.org/institution/chinese-academy-sciences" xlink:type="simple">IZAS</named-content>) • 1 female, China, “Beijing, Ying Tao Gou 1984.IX.13”, “<italic><tp:taxon-name><tp:taxon-name-part taxon-name-part-type="genus" reg="Neocoruna">Neocoruna</tp:taxon-name-part> <tp:taxon-name-part taxon-name-part-type="species" reg="sinica">sinica</tp:taxon-name-part></tp:taxon-name></italic> Huang”, “PARATYPE”, “<italic><tp:taxon-name><tp:taxon-name-part taxon-name-part-type="genus" reg="Acroclisoides">Acroclisoides</tp:taxon-name-part> <tp:taxon-name-part taxon-name-part-type="species" reg="sinica">sinica</tp:taxon-name-part></tp:taxon-name></italic> (Huang) det. Huang 1992”, “<italic><tp:taxon-name><tp:taxon-name-part taxon-name-part-type="genus" reg="Acroclisoides">Acroclisoides</tp:taxon-name-part></tp:taxon-name></italic> Det. Bouček, 1992”, “<named-content xmlns:xlink="http://www.w3.org/1999/xlink" content-type="dwc:institutional_code" xlink:title="Natural History Museum (London" xlink:href="http://grbio.org/institution/natural-history-museum-london" xlink:type="simple">NHMUK</named-content> 013456026” (<named-content xmlns:xlink="http://www.w3.org/1999/xlink" content-type="dwc:institutional_code" xlink:title="Natural History Museum (London" xlink:href="http://grbio.org/institution/natural-history-museum-london" xlink:type="simple">NHMUK</named-content>) • 1 female, China, “Beijing, Ying Tao Gou 1983.IX.25”, “<italic><tp:taxon-name><tp:taxon-name-part taxon-name-part-type="genus" reg="Neocoruna">Neocoruna</tp:taxon-name-part> <tp:taxon-name-part taxon-name-part-type="species" reg="sinica">sinica</tp:taxon-name-part></tp:taxon-name></italic> Huang”, “PARATYPE”, “<italic><tp:taxon-name><tp:taxon-name-part taxon-name-part-type="genus" reg="Acroclisoides">Acroclisoides</tp:taxon-name-part> <tp:taxon-name-part taxon-name-part-type="species" reg="sinicus">sinicus</tp:taxon-name-part></tp:taxon-name></italic> (Huang) Det. Z. Bouček, 1993”, “<named-content xmlns:xlink="http://www.w3.org/1999/xlink" content-type="dwc:institutional_code" xlink:title="Natural History Museum (London" xlink:href="http://grbio.org/institution/natural-history-museum-london" xlink:type="simple">NHMUK</named-content>(E) #953696”, “<named-content xmlns:xlink="http://www.w3.org/1999/xlink" content-type="dwc:institutional_code" xlink:title="Natural History Museum (London" xlink:href="http://grbio.org/institution/natural-history-museum-london" xlink:type="simple">NHMUK</named-content> 013456025” (<named-content xmlns:xlink="http://www.w3.org/1999/xlink" content-type="dwc:institutional_code" xlink:title="Natural History Museum (London" xlink:href="http://grbio.org/institution/natural-history-museum-london" xlink:type="simple">NHMUK</named-content>). <bold><italic>Allotype</italic></bold> • 1 male, China, “Beijing, Ying Tao Gou 1984.IX.13”, “<italic><tp:taxon-name><tp:taxon-name-part taxon-name-part-type="genus" reg="Neocoruna">Neocoruna</tp:taxon-name-part> <tp:taxon-name-part taxon-name-part-type="species" reg="sinica">sinica</tp:taxon-name-part></tp:taxon-name></italic> Huang”, “ALLOTYPE”, “<italic><tp:taxon-name><tp:taxon-name-part taxon-name-part-type="genus" reg="Acroclisoides">Acroclisoides</tp:taxon-name-part> <tp:taxon-name-part taxon-name-part-type="species" reg="sinica">sinica</tp:taxon-name-part></tp:taxon-name></italic> (Huang &amp; Liao, 1988) Comb. Xiao &amp; Huang Jan. 1999”, “IOZ(E) 1220071” (<named-content xmlns:xlink="http://www.w3.org/1999/xlink" content-type="dwc:institutional_code" xlink:title="Institute of Zoology of the Chinese Academy of Sciences" xlink:href="http://grbio.org/institution/chinese-academy-sciences" xlink:type="simple">IZAS</named-content>).</p><fig id="F18" position="float" orientation="portrait"><object-id xmlns:xlink="http://www.w3.org/1999/xlink" content-type="doi" xlink:type="simple">10.3897/zookeys.1257.157985.figures136-143</object-id><object-id xmlns:xlink="http://www.w3.org/1999/xlink" content-type="arpha" xlink:type="simple">D29667A0-E59A-5D0E-9CFE-A98416056F20</object-id><label>Figures 136–143.</label><caption><p><italic><tp:taxon-name><tp:taxon-name-part taxon-name-part-type="genus" reg="Acroclisoides">Acroclisoides</tp:taxon-name-part> <tp:taxon-name-part taxon-name-part-type="species" reg="sinicus">sinicus</tp:taxon-name-part></tp:taxon-name></italic> (Huang &amp; Liao, 1988), female, paratype. 136. Habitus, lateral view; 137. Mesosoma and propodeum, dorsal view; 138. Antenna; 139. Head, frontal view; 140. Fore wing; 141. Head, lateral view; 142. Habitus, dorsal view; 143. Head and pronotum, dorsal view.</p></caption><graphic xmlns:xlink="http://www.w3.org/1999/xlink" xlink:href="zookeys-1257-153_article-157985__-g018.jpg" position="float" orientation="portrait" xlink:type="simple" id="oo_1454099.jpg"><uri content-type="original_file" xlink:type="simple">https://binary.pensoft.net/fig/1454099</uri></graphic></fig></tp:treatment-sec><tp:treatment-sec sec-type="material" id="SECID0EW5BK"><title>Additional material examined.</title><p>Japan • 1 female, “Ibaraki Pref., Tsukuba City, forest, 10.X.1999, coll. S. Belokobylskij” (<named-content xmlns:xlink="http://www.w3.org/1999/xlink" content-type="dwc:institutional_code" xlink:title="Zoological Institute of the Russian Academy of Sciences" xlink:href="http://grbio.org/institution/zoological-institute-russian-academy-sciences" xlink:type="simple">ZISP</named-content>). Republic of Korea • 1 female, “S. KOREA: Gyeongsangnam-do, Sancheong-gun, 30 km NNW Jinju, forest, meadow, h=800 m 16.06.2002 S. Belokobylskij” (<named-content xmlns:xlink="http://www.w3.org/1999/xlink" content-type="dwc:institutional_code" xlink:title="Zoological Institute of the Russian Academy of Sciences" xlink:href="http://grbio.org/institution/zoological-institute-russian-academy-sciences" xlink:type="simple">ZISP</named-content>) • 1 female, “KOREA [GB] Gyeongju-si Hyeongok-myeon Namsa-ri (M. T.) 25.viii–2.ix.2005 J.T. Mun (SNU)” (<abbrev xmlns:xlink="http://www.w3.org/1999/xlink" xlink:title="ж" id="ABBRID0EE6BK" xlink:type="simple">SMNE</abbrev>) • 1 female, “KOREA [GW] Wonju-si Heungeop-myeon Maeji-ri 234 Yonseidae (M.T.) 31.vii–5.ix.2014 H.Y. Han” (<abbrev xmlns:xlink="http://www.w3.org/1999/xlink" xlink:title="ж" id="ABBRID0EI6BK" xlink:type="simple">SMNE</abbrev>) • 1 female, “Korea (GB) Taeha-ri Hakpo, Seo-Myeon, Ulleung-gun IX.1–IX.8 2017 (Malaise Trap) Ku Deokseo” (<abbrev xmlns:xlink="http://www.w3.org/1999/xlink" xlink:title="ж" id="ABBRID0EM6BK" xlink:type="simple">SMNE</abbrev>) • 1 female, “S. KOREA Soheul-eup, Pocheon-si, Gyeonggi-do 28.iv–10.v.2017 Kim, Kim, Nam <named-content xmlns:xlink="http://www.w3.org/1999/xlink" content-type="dwc:verbatimCoordinates" xlink:type="simple"><named-content content-type="geo-json" specific-use="{&#34;type&#34;:&#34;Point&#34;,&#34;coordinates&#34;:[127.162806,37.756694]}" id="NCID0ET6BK" xlink:type="simple">37°45'24.1"N, 127°09'46.1"E</named-content></named-content>” (<abbrev xmlns:xlink="http://www.w3.org/1999/xlink" xlink:title="ж" id="ABBRID0EX6BK" xlink:type="simple">SMNE</abbrev>) • 2 females, “(GB), Juwangsan-myeon, Cheongsong-gun, Juwangsan SW, 12.V.2022, coll. J.H. Lee” (<abbrev xmlns:xlink="http://www.w3.org/1999/xlink" xlink:title="ж" id="ABBRID0E26BK" xlink:type="simple">SMNE</abbrev>) • 1 female, “Korea (GN) Gaseon-ri, IIbanseong-myeon, Jinju-si VII.16.–VIII.13.2022 (malaise Trap) An Tae-Ho” (<abbrev xmlns:xlink="http://www.w3.org/1999/xlink" xlink:title="ж" id="ABBRID0E66BK" xlink:type="simple">SMNE</abbrev>) • 2 females, “Buk-myeon, Inje-gun, (Mt) Seoraksan, 26.VIII.2022, coll. J.H. Lee” (<abbrev xmlns:xlink="http://www.w3.org/1999/xlink" xlink:title="ж" id="ABBRID0EDACK" xlink:type="simple">SMNE</abbrev>) • 1 female, “Daegwallyeong-myeon, Pyeongchang-gun, Daegwallyeong Pass, 28.VIII.2022, coll. J.H. Lee” (<abbrev xmlns:xlink="http://www.w3.org/1999/xlink" xlink:title="ж" id="ABBRID0EHACK" xlink:type="simple">SMNE</abbrev>) • 1 female, “(GN), Sirubong Peak, Jinhae-gu, Changwon-si, sweeping, 19.IX.2022, coll. J.H. Lee” (<abbrev xmlns:xlink="http://www.w3.org/1999/xlink" xlink:title="ж" id="ABBRID0ELACK" xlink:type="simple">SMNE</abbrev>) • 6 females, “S. Korea: [GN], Geochang-gun, Namsang-myeon, Jeoncheok-ri, <named-content xmlns:xlink="http://www.w3.org/1999/xlink" content-type="dwc:verbatimCoordinates" xlink:type="simple"><named-content content-type="geo-json" specific-use="{&#34;type&#34;:&#34;Point&#34;,&#34;coordinates&#34;:[127.964278,35.620917]}" id="NCID0ESACK" xlink:type="simple">35°37'15.3"N, 127°57'51.4"E</named-content></named-content>, 21.VII.2024, coll. E. Tselikh” (<named-content xmlns:xlink="http://www.w3.org/1999/xlink" content-type="dwc:institutional_code" xlink:title="Zoological Institute of the Russian Academy of Sciences" xlink:href="http://grbio.org/institution/zoological-institute-russian-academy-sciences" xlink:type="simple">ZISP</named-content>) • 3 females, “S. Korea: [GN], Jinju-si, Geumsan-myeon, Galjeon-ri, <named-content xmlns:xlink="http://www.w3.org/1999/xlink" content-type="dwc:verbatimCoordinates" xlink:type="simple"><named-content content-type="geo-json" specific-use="{&#34;type&#34;:&#34;Point&#34;,&#34;coordinates&#34;:[128.177900,35.189060]}" id="NCID0E4ACK" xlink:type="simple">35.18906N, 128.1779E</named-content></named-content>, 25.VII.2024 coll. Tselikh” (<named-content xmlns:xlink="http://www.w3.org/1999/xlink" content-type="dwc:institutional_code" xlink:title="Zoological Institute of the Russian Academy of Sciences" xlink:href="http://grbio.org/institution/zoological-institute-russian-academy-sciences" xlink:type="simple">ZISP</named-content>) • 2 females, “South Korea, (GN), Geochang-gun, Science Museum Natural Enemy, 31.VII.2024, coll. E. Tselikh” (<named-content xmlns:xlink="http://www.w3.org/1999/xlink" content-type="dwc:institutional_code" xlink:title="Zoological Institute of the Russian Academy of Sciences" xlink:href="http://grbio.org/institution/zoological-institute-russian-academy-sciences" xlink:type="simple">ZISP</named-content>) • 2 females, “South Korea: [GN], Goseong-gun, Gaecheon-myeon, Bukpyeong-ri, <named-content xmlns:xlink="http://www.w3.org/1999/xlink" content-type="dwc:verbatimCoordinates" xlink:type="simple"><named-content content-type="geo-json" specific-use="{&#34;type&#34;:&#34;Point&#34;,&#34;coordinates&#34;:[128.257800,35.083680]}" id="NCID0ENBCK" xlink:type="simple">35.08368N, 128.2578</named-content></named-content>E, 03.VIII.2024, coll. E. Tselikh” (<named-content xmlns:xlink="http://www.w3.org/1999/xlink" content-type="dwc:institutional_code" xlink:title="Zoological Institute of the Russian Academy of Sciences" xlink:href="http://grbio.org/institution/zoological-institute-russian-academy-sciences" xlink:type="simple">ZISP</named-content>) • 20 females, “South Korea, (GN), Daegu, Dalseong-gun, Yang-ri, <named-content xmlns:xlink="http://www.w3.org/1999/xlink" content-type="dwc:verbatimCoordinates" xlink:type="simple"><named-content content-type="geo-json" specific-use="{&#34;type&#34;:&#34;Point&#34;,&#34;coordinates&#34;:[128.511400,35.713310]}" id="NCID0EYBCK" xlink:type="simple">35.71331N, 128.51140E</named-content></named-content>, 5, 11.08.2024, coll.S. Belokobylskij, V. Chemyreva, E. Tselikh” (<named-content xmlns:xlink="http://www.w3.org/1999/xlink" content-type="dwc:institutional_code" xlink:title="Zoological Institute of the Russian Academy of Sciences" xlink:href="http://grbio.org/institution/zoological-institute-russian-academy-sciences" xlink:type="simple">ZISP</named-content>, <abbrev xmlns:xlink="http://www.w3.org/1999/xlink" xlink:title="ж" id="ABBRID0EACCK" xlink:type="simple">SMNE</abbrev>). Russia • 1 female, “Primorskii Reg., Anisimovka, forest, 14–15.VIII.2006 coll. S. Belokobylskij” (<named-content xmlns:xlink="http://www.w3.org/1999/xlink" content-type="dwc:institutional_code" xlink:title="Zoological Institute of the Russian Academy of Sciences" xlink:href="http://grbio.org/institution/zoological-institute-russian-academy-sciences" xlink:type="simple">ZISP</named-content>). Vietnam • 1 female, “Vinh Phuc Pr., Me Linh District, Ngoc Thanh Tam Dao foothill, <named-content xmlns:xlink="http://www.w3.org/1999/xlink" content-type="dwc:verbatimCoordinates" xlink:type="simple"><named-content content-type="geo-json" specific-use="{&#34;type&#34;:&#34;Point&#34;,&#34;coordinates&#34;:[105.716667,21.400000]}" id="NCID0ELCCK" xlink:type="simple">21°24'N, 105°43'E</named-content></named-content>, 12–13.V.2002 coll. S. Belokobylskij” (<named-content xmlns:xlink="http://www.w3.org/1999/xlink" content-type="dwc:institutional_code" xlink:title="Zoological Institute of the Russian Academy of Sciences" xlink:href="http://grbio.org/institution/zoological-institute-russian-academy-sciences" xlink:type="simple">ZISP</named-content>).</p></tp:treatment-sec><tp:treatment-sec sec-type="description" id="SECID0EUCCK"><title>Description.</title><p><bold>Female.</bold> Body length 1.60–2.05 mm; fore wing length 1.50–1.90 mm.</p><p><bold><italic>Coloration</italic>.</bold> Head and mesosoma green with diffuse metallic coppery luster, propodeum dorsally dark blue green with diffuse metallic coppery luster; antenna with scape, pedicel and anelli yellowish brown, <abbrev xmlns:xlink="http://www.w3.org/1999/xlink" xlink:title="funicular segments" id="ABBRID0EDDCK" xlink:type="simple">F1</abbrev>–F5 and clava brown, <abbrev xmlns:xlink="http://www.w3.org/1999/xlink" xlink:title="funicular segments" id="ABBRID0EHDCK" xlink:type="simple">F6</abbrev> yellow. Fore and hind coxae dark green with diffuse metallic coppery luster, mid coxae yellowish brown, all femora yellowish brown, all tibiae and tarsi yellow. Fore wing with one spot near S, venation brown. Metasoma dorsally dark brown with metallic violet, green and coppery luster; ovipositor sheaths brown.</p><p><bold><italic>Sculpture</italic>.</bold> Head and mesosoma reticulate; clypeus striate-reticulate; scutellum, frenal area and propodeum reticulate, nucha finely reticulate; petiole smooth; metasoma smooth and shiny.</p><p><bold><italic>Head</italic>.</bold> Head in dorsal view 2.27–2.30 × as broad as long and 1.39–1.42 × as broad as mesoscutum; in frontal view 1.47–1.67 × as broad as high. <abbrev xmlns:xlink="http://www.w3.org/1999/xlink" xlink:title="posterior ocellar line" id="ABBRID0EZDCK" xlink:type="simple">POL</abbrev> 0.56–0.57 × as long as <abbrev xmlns:xlink="http://www.w3.org/1999/xlink" xlink:title="ocello–ocular line" id="ABBRID0E4DCK" xlink:type="simple">OOL</abbrev>. Eye height 1.09–1.21 × eye length and 1.38–1.65 × malar space. Distance between antennal toruli and lower margin of clypeus 2.70–3.00 × distance between antennal toruli and median ocellus. Antenna with scape 0.94–1.05 × as long as eye height and 1.14–1.15 × as long as eye length; pedicel 1.11–1.35 × as long as broad; combined length of pedicel and flagellum 0.78–0.80 × breadth of head; <abbrev xmlns:xlink="http://www.w3.org/1999/xlink" xlink:title="funicular segments" id="ABBRID0EBECK" xlink:type="simple">F1</abbrev>–<abbrev xmlns:xlink="http://www.w3.org/1999/xlink" xlink:title="funicular segments" id="ABBRID0EFECK" xlink:type="simple">F6</abbrev> longer than broad, <abbrev xmlns:xlink="http://www.w3.org/1999/xlink" xlink:title="funicular segments" id="ABBRID0EJECK" xlink:type="simple">F1</abbrev> 1.78–2.10 × as long as broad and with 2–3 rows of sensilla; clava 1.71–2.26 × as long as broad, with small microsetose area on C3 and <abbrev xmlns:xlink="http://www.w3.org/1999/xlink" xlink:title="claval segments" id="ABBRID0ENECK" xlink:type="simple">C4</abbrev>. Lower posterior corner of gena with sharp spine. Lower margin of clypeus concave bilaterally, in middle broadly emarginate.</p><p><bold><italic>Mesosoma</italic>.</bold> Mesosoma 1.19–1.20 × as long as broad. Scutellum moderately arched, 0.78–0.81 × as long as broad, frenal area differentiated by sculpture. Propodeum 0.59–0.70 × as long as scutellum, without costula but with median carina, nucha not small. Fore wing 1.93–2.14 × as long as its maximum width; basal cell partly setose, basal vein setose; speculum closed below; M 0.77–0.79 × as long as <abbrev xmlns:xlink="http://www.w3.org/1999/xlink" xlink:title="postmarginal vein" id="ABBRID0EYECK" xlink:type="simple">PM</abbrev> and 1.13–1.15 × as long as S, stigma small.</p><p><bold><italic>Metasoma</italic>.</bold> Metasoma 1.50–1.60 × as long as broad, 0.93–1.00 × as long as mesosoma, 0.77–0.79 × as long as mesosoma and head. Petiole 0.90–1.00 × as long as broad. Ovipositor sheaths projecting slightly beyond apex of metasoma.</p><p><bold>Male.</bold> Body length 1.20 mm; fore wing length 1.15 mm. Head posterior to malar space striate reticulate. <abbrev xmlns:xlink="http://www.w3.org/1999/xlink" xlink:title="posterior ocellar line" id="ABBRID0EHFCK" xlink:type="simple">POL</abbrev> 0.75 × as long as <abbrev xmlns:xlink="http://www.w3.org/1999/xlink" xlink:title="ocello–ocular line" id="ABBRID0ELFCK" xlink:type="simple">OOL</abbrev>. Distance between antennal toruli and lower margin of clypeus 2.20 × distance between antennal toruli and median ocellus. Fore wing with M 1.25 × as long as S. Otherwise, similar to female.</p></tp:treatment-sec><tp:treatment-sec sec-type="biology" id="SECID0EPFCK"><title>Biology.</title><p>Unknown.</p></tp:treatment-sec><tp:treatment-sec sec-type="distribution" id="SECID0EUFCK"><title>Distribution.</title><p>China (<xref ref-type="bibr" rid="B18">Huang and Liao 1988</xref>; UCD <xref ref-type="bibr" rid="B6">Community 2025</xref>), Japan (new record), Republic of Korea (<xref ref-type="bibr" rid="B20">Lee et al. 2019</xref>), Russia (<xref ref-type="bibr" rid="B29">Tselikh 2016</xref>), Vietnam (new record).</p></tp:treatment-sec><tp:treatment-sec sec-type="comments" id="SECID0EKGCK"><title>Comments.</title><p><italic><tp:taxon-name><tp:taxon-name-part taxon-name-part-type="genus" reg="Acroclisoides">Acroclisoides</tp:taxon-name-part> <tp:taxon-name-part taxon-name-part-type="species" reg="sinicus">sinicus</tp:taxon-name-part></tp:taxon-name></italic> (Huang &amp; Liao) belongs to a group of species where females have a fore wing with one spot near S. It is very close to <italic><tp:taxon-name><tp:taxon-name-part taxon-name-part-type="genus" reg="Acroclisoides">A.</tp:taxon-name-part> <tp:taxon-name-part taxon-name-part-type="species" reg="solus">solus</tp:taxon-name-part></tp:taxon-name></italic> (see comments under that species) and can be separated from it by the characters given in the key.</p></tp:treatment-sec><ref-list><ref id="B30"><mixed-citation xmlns:xlink="http://www.w3.org/1999/xlink" xlink:type="simple"><person-group><name name-style="western"><surname>Xiao</surname><given-names>H</given-names></name><name name-style="western"><surname>Huang</surname><given-names>DW</given-names></name></person-group> (<year>2000</year>) <article-title>Taxonomic study on genus <italic><tp:taxon-name><tp:taxon-name-part taxon-name-part-type="genus">Acroclisoides</tp:taxon-name-part></tp:taxon-name></italic> Girault and Dodd from China (<tp:taxon-name><tp:taxon-name-part taxon-name-part-type="order">Hymenoptera</tp:taxon-name-part></tp:taxon-name>: <tp:taxon-name><tp:taxon-name-part taxon-name-part-type="family">Pteromalidae</tp:taxon-name-part></tp:taxon-name>).</article-title><source>Dong Wu Fen Lei Xue Bao</source><volume>25</volume>(<issue>1</issue>): <fpage>94</fpage>–<lpage>99</lpage>.</mixed-citation></ref><ref id="B25"><mixed-citation xmlns:xlink="http://www.w3.org/1999/xlink" xlink:type="simple"><person-group><name name-style="western"><surname>Sabbatini Peverieri</surname><given-names>G</given-names></name><name name-style="western"><surname>Mitroiu</surname><given-names>M-D</given-names></name><name name-style="western"><surname>Bon</surname><given-names>M-C</given-names></name><name name-style="western"><surname>Balusu</surname><given-names>R</given-names></name><name name-style="western"><surname>Benvenuto</surname><given-names>L</given-names></name><name name-style="western"><surname>Bernardinelli</surname><given-names>I</given-names></name><name name-style="western"><surname>Fadamiro</surname><given-names>H</given-names></name><name name-style="western"><surname>Falagiarda</surname><given-names>M</given-names></name><name name-style="western"><surname>Fusu</surname><given-names>L</given-names></name><name name-style="western"><surname>Grove</surname><given-names>E</given-names></name><name name-style="western"><surname>Haye</surname><given-names>T</given-names></name><name name-style="western"><surname>Hoelmer</surname><given-names>K</given-names></name><name name-style="western"><surname>Lemke</surname><given-names>E</given-names></name><name name-style="western"><surname>Malossini</surname><given-names>G</given-names></name><name name-style="western"><surname>Marianelli</surname><given-names>L</given-names></name><name name-style="western"><surname>Moore</surname><given-names>MR</given-names></name><name name-style="western"><surname>Pozzebon</surname><given-names>A</given-names></name><name name-style="western"><surname>Roversi</surname><given-names>P-F</given-names></name><name name-style="western"><surname>Scaccini</surname><given-names>D</given-names></name><name name-style="western"><surname>Shrewsbury</surname><given-names>P</given-names></name><name name-style="western"><surname>Tillman</surname><given-names>G</given-names></name><name name-style="western"><surname>Tirello</surname><given-names>P</given-names></name><name name-style="western"><surname>Waterworth</surname><given-names>R</given-names></name><name name-style="western"><surname>Talamas</surname><given-names>EJ</given-names></name></person-group> (<year>2019</year>) <article-title>Surveys of stink bug egg parasitism in Asia, Europe and North America, morphological taxonomy, and molecular analysis reveal the Holarctic distribution of <tp:taxon-name><tp:taxon-name-part taxon-name-part-type="genus">Acroclisoides</tp:taxon-name-part> <tp:taxon-name-part taxon-name-part-type="species">sinicus</tp:taxon-name-part></tp:taxon-name> (Huang &amp; Liao) (<tp:taxon-name><tp:taxon-name-part taxon-name-part-type="order">Hymenoptera</tp:taxon-name-part></tp:taxon-name>, <tp:taxon-name><tp:taxon-name-part taxon-name-part-type="family">Pteromalidae</tp:taxon-name-part></tp:taxon-name>).</article-title><source>Journal of <tp:taxon-name><tp:taxon-name-part taxon-name-part-type="order">Hymenoptera</tp:taxon-name-part></tp:taxon-name> Research</source><volume>74</volume>: <fpage>123</fpage>–<lpage>151</lpage>. <ext-link xlink:href="10.3897/jhr.74.46701" ext-link-type="doi" xlink:type="simple">https://doi.org/10.3897/jhr.74.46701</ext-link></mixed-citation></ref><ref id="B18"><mixed-citation xmlns:xlink="http://www.w3.org/1999/xlink" xlink:type="simple"><person-group><name name-style="western"><surname>Huang</surname><given-names>D</given-names></name><name name-style="western"><surname>Liao</surname><given-names>D</given-names></name></person-group> (<year>1988</year>) <article-title>A new genus and a new species of <tp:taxon-name><tp:taxon-name-part taxon-name-part-type="family">Pteromalidae</tp:taxon-name-part></tp:taxon-name> (<tp:taxon-name><tp:taxon-name-part taxon-name-part-type="order">Hymenoptera</tp:taxon-name-part></tp:taxon-name>: <tp:taxon-name><tp:taxon-name-part taxon-name-part-type="superfamily">Chalcidoidea</tp:taxon-name-part></tp:taxon-name>).</article-title><source>Acta Entomologica Sinica</source><volume>31</volume>(<issue>4</issue>): <fpage>426</fpage>–<lpage>428</lpage>.</mixed-citation></ref><ref id="B6"><mixed-citation xmlns:xlink="http://www.w3.org/1999/xlink" xlink:type="simple"><person-group><name name-style="western"><surname>Community</surname><given-names>UCD</given-names></name></person-group> (<year>2025</year>) Universal <tp:taxon-name><tp:taxon-name-part taxon-name-part-type="superfamily">Chalcidoidea</tp:taxon-name-part></tp:taxon-name> Database (UCD) curated in TaxonWorks. 1143 pp. <ext-link xlink:href="https://sfg.taxonworks.org/api/v1/" ext-link-type="uri" xlink:type="simple">https://sfg.taxonworks.org/api/v1/</ext-link> [accessed on 27 February 2025]</mixed-citation></ref><ref id="B20"><mixed-citation xmlns:xlink="http://www.w3.org/1999/xlink" xlink:type="simple"><person-group><name name-style="western"><surname>Lee</surname><given-names>JW</given-names></name><name name-style="western"><surname>Choi</surname><given-names>JK</given-names></name><name name-style="western"><surname>Ko</surname><given-names>GH</given-names></name></person-group> (<year>2019</year>) <article-title><tp:taxon-name><tp:taxon-name-part taxon-name-part-type="subfamily">Pteromalinae</tp:taxon-name-part></tp:taxon-name>. <tp:taxon-name><tp:taxon-name-part taxon-name-part-type="phylum">Arthropoda</tp:taxon-name-part></tp:taxon-name>: <tp:taxon-name><tp:taxon-name-part taxon-name-part-type="class">Insecta</tp:taxon-name-part></tp:taxon-name>: <tp:taxon-name><tp:taxon-name-part taxon-name-part-type="order">Hymenoptera</tp:taxon-name-part></tp:taxon-name>: <tp:taxon-name><tp:taxon-name-part taxon-name-part-type="family">Pteromalidae</tp:taxon-name-part></tp:taxon-name>.</article-title><source>Insect Fauna of Korea</source><volume>13</volume>(<issue>12</issue>): <fpage>1</fpage>–<lpage>234</lpage>.</mixed-citation></ref><ref id="B29"><mixed-citation xmlns:xlink="http://www.w3.org/1999/xlink" xlink:type="simple"><person-group><name name-style="western"><surname>Tselikh</surname><given-names>EV</given-names></name></person-group> (<year>2016</year>) <article-title>New data on the pteromalid wasps (<tp:taxon-name><tp:taxon-name-part taxon-name-part-type="order">Hymenoptera</tp:taxon-name-part></tp:taxon-name>, <tp:taxon-name><tp:taxon-name-part taxon-name-part-type="superfamily">Chalcidoidea</tp:taxon-name-part></tp:taxon-name>: <tp:taxon-name><tp:taxon-name-part taxon-name-part-type="family">Pteromalidae</tp:taxon-name-part></tp:taxon-name>) of the Russian Far East.</article-title><source>Entomological Review</source><volume>96</volume>(<issue>2</issue>): <fpage>175</fpage>–<lpage>190</lpage>. <ext-link xlink:href="10.1134/S0013873816020056" ext-link-type="doi" xlink:type="simple">https://doi.org/10.1134/S0013873816020056</ext-link></mixed-citation></ref></ref-list></tp:taxon-treatment>
