# Supplementary material for: ﻿Revision of Acroclisoides Girault & Dodd, 1915 (Chalcidoidea, Pteromalidae, Metasteninae)
Source: Zookeys. 2025 Oct 30;1257:153–214. doi: 10.3897/zookeys.1257.157985 (PMC12592997; doi:10.3897/zookeys.1257.157985)
Supplement: XML Treatment for Acroclisoides solus [file zookeys.1257.157985-treatment20.xml]

<!DOCTYPE tp:taxon-treatment
  PUBLIC "-//TaxonX//DTD Taxonomic Treatment Publishing DTD v0 20100105//EN" "tax-treatment-NSO.dtd">
<tp:taxon-treatment xmlns:tp="http://www.plazi.org/taxpub"><tp:treatment-meta><kwd-group><label>Taxon classification</label><kwd>
                <named-content content-type="kingdom">Animalia</named-content>
              </kwd><kwd>
                <named-content content-type="order">Hymenoptera</named-content>
              </kwd><kwd>
                <named-content content-type="family">Pteromalidae</named-content>
              </kwd></kwd-group><mixed-citation publication-type="journal"><person-group><name><surname>Tselikh</surname><given-names>Ekaterina V.</given-names></name><name><surname>Mitroiu</surname><given-names>Mircea-Dan</given-names></name><name><surname>Lee</surname><given-names>Jaehyeon</given-names></name><name><surname>Dale-Skey</surname><given-names>Natalie</given-names></name><name><surname>Ku</surname><given-names>Deok-Seo</given-names></name></person-group><article-title>﻿Revision of <italic><tp:taxon-name><tp:taxon-name-part taxon-name-part-type="genus" reg="Acroclisoides">Acroclisoides</tp:taxon-name-part></tp:taxon-name></italic> Girault &amp; Dodd, 1915 (<tp:taxon-name><tp:taxon-name-part taxon-name-part-type="superfamily">Chalcidoidea</tp:taxon-name-part></tp:taxon-name>, <tp:taxon-name><tp:taxon-name-part taxon-name-part-type="family">Pteromalidae</tp:taxon-name-part></tp:taxon-name>, <tp:taxon-name><tp:taxon-name-part taxon-name-part-type="subfamily">Metasteninae</tp:taxon-name-part></tp:taxon-name>)</article-title><source>Zookeys</source><day>30</day><month>10</month><year>2025</year><volume>1257</volume><fpage>153</fpage><lpage>214</lpage><pub-id pub-id-type="doi">10.3897/zookeys.1257.157985</pub-id></mixed-citation></tp:treatment-meta><tp:nomenclature><label>﻿</label><tp:taxon-name><object-id xmlns:xlink="http://www.w3.org/1999/xlink" content-type="arpha" xlink:type="simple">3C082225-73DB-5D4E-AB81-7BAE52E2BD37</object-id>
              <tp:taxon-name-part taxon-name-part-type="genus" reg="Acroclisoides">Acroclisoides</tp:taxon-name-part>
              <tp:taxon-name-part taxon-name-part-type="species" reg="solus">solus</tp:taxon-name-part>
            </tp:taxon-name><tp:taxon-authority>Grissell &amp; Smith, 2006</tp:taxon-authority><tp:taxon-status xmlns:xlink="http://www.w3.org/1999/xlink" xlink:type="simple">stat. rev.</tp:taxon-status><xref ref-type="fig" rid="F19">Figs 144–151</xref><tp:nomenclature-citation-list><tp:nomenclature-citation><tp:taxon-name>
                  <tp:taxon-name-part taxon-name-part-type="genus" reg="Acroclisoides">Acroclisoides</tp:taxon-name-part> <tp:taxon-name-part taxon-name-part-type="species" reg="solus">solus</tp:taxon-name-part></tp:taxon-name><comment>Grissell &amp; Smith, 2006: 925, 926–928. Holotype female (<named-content xmlns:xlink="http://www.w3.org/1999/xlink" content-type="dwc:institutional_code" xlink:title="National Museum of Natural History, Smithsonian Institution" xlink:href="http://grbio.org/institution/smithsonian-institution-national-museum-natural-history-0" xlink:type="simple">USNM</named-content>, examined).</comment></tp:nomenclature-citation></tp:nomenclature-citation-list></tp:nomenclature><tp:treatment-sec sec-type="type material" id="SECID0ECJCK"><title>Type material examined.</title><p><bold><italic>Holotype</italic></bold> • female, USA: “West Virginia, Hardy County, 3 mi. NE Mathias, 38°55'N, 78°49'E, 30.VII–12.VIII.2004 coll. D.R. Smith Malaise trap” (<named-content xmlns:xlink="http://www.w3.org/1999/xlink" content-type="dwc:institutional_code" xlink:title="National Museum of Natural History, Smithsonian Institution" xlink:href="http://grbio.org/institution/smithsonian-institution-national-museum-natural-history-0" xlink:type="simple">USNM</named-content>).</p><fig id="F19" position="float" orientation="portrait"><object-id xmlns:xlink="http://www.w3.org/1999/xlink" content-type="doi" xlink:type="simple">10.3897/zookeys.1257.157985.figures144-151</object-id><object-id xmlns:xlink="http://www.w3.org/1999/xlink" content-type="arpha" xlink:type="simple">97ABE51C-C9F6-5798-AD59-8E4137C2637A</object-id><label>Figures 144–151.</label><caption><p><italic><tp:taxon-name><tp:taxon-name-part taxon-name-part-type="genus" reg="Acroclisoides">Acroclisoides</tp:taxon-name-part> <tp:taxon-name-part taxon-name-part-type="species" reg="solus">solus</tp:taxon-name-part></tp:taxon-name></italic> Grissell &amp; Smith, 2006, female, holotype 144, 146. and female, not type 145, 147–151. 144. Habitus, lateral view; 145. Mesosoma and propodeum, dorsal view; 146. Antenna; 147. Head, frontal view; 148. Fore wing; 149. Head, lateral view; 150. Habitus, dorsal view; 151. Head and pronotum, dorsal view.</p></caption><graphic xmlns:xlink="http://www.w3.org/1999/xlink" xlink:href="zookeys-1257-153_article-157985__-g019.jpg" position="float" orientation="portrait" xlink:type="simple" id="oo_1454100.jpg"><uri content-type="original_file" xlink:type="simple">https://binary.pensoft.net/fig/1454100</uri></graphic></fig></tp:treatment-sec><tp:treatment-sec sec-type="material" id="SECID0EJKCK"><title>Additional material examined.</title><p>China • 25 females, 1 male, “CHINA: Beijing Province Haidian, Lengquan village <named-content xmlns:xlink="http://www.w3.org/1999/xlink" content-type="dwc:verbatimCoordinates" xlink:type="simple"><named-content content-type="geo-json" specific-use="{&#34;type&#34;:&#34;Point&#34;,&#34;coordinates&#34;:[116.219444,40.018889]}" id="NCID0ESKCK" xlink:type="simple">40°01'08"N, 116°13'10"E</named-content></named-content> 27.VI.2013, on mulberry”, “Ex: <italic><tp:taxon-name><tp:taxon-name-part taxon-name-part-type="genus" reg="Plautia">Plautia</tp:taxon-name-part> <tp:taxon-name-part taxon-name-part-type="species" reg="fimbriata">fimbriata</tp:taxon-name-part></tp:taxon-name></italic> eggs (primary host most likely <italic><tp:taxon-name><tp:taxon-name-part taxon-name-part-type="genus" reg="Trissolcus">Trissolcus</tp:taxon-name-part> <tp:taxon-name-part taxon-name-part-type="species" reg="plautiae">plautiae</tp:taxon-name-part></tp:taxon-name></italic> CABI label: FCP-P591”, “FCP-P591” (<named-content xmlns:xlink="http://www.w3.org/1999/xlink" content-type="dwc:institutional_code" xlink:title="Canadian National Collection of Insects, Arachnids and Nematodes" xlink:href="http://grbio.org/institution/canadian-national-collection-insects-arachnids-and-nematodes" xlink:type="simple">CNC</named-content>) • 3 females, 1 male, “CHINA: Beijing Province Haidian, Lengquan village <named-content xmlns:xlink="http://www.w3.org/1999/xlink" content-type="dwc:verbatimCoordinates" xlink:type="simple"><named-content content-type="geo-json" specific-use="{&#34;type&#34;:&#34;Point&#34;,&#34;coordinates&#34;:[116.219444,40.018889]}" id="NCID0EULCK" xlink:type="simple">40°01'08"N, 116°13'10"E</named-content></named-content> 4.VII.2013, on mulberry”, “Ex: <italic><tp:taxon-name><tp:taxon-name-part taxon-name-part-type="genus" reg="Plautia">Plautia</tp:taxon-name-part> <tp:taxon-name-part taxon-name-part-type="species" reg="fimbriata">fimbriata</tp:taxon-name-part></tp:taxon-name></italic> eggs (primary host most likely <italic><tp:taxon-name><tp:taxon-name-part taxon-name-part-type="genus" reg="Trissolcus">Trissolcus</tp:taxon-name-part> <tp:taxon-name-part taxon-name-part-type="species" reg="plautiae">plautiae</tp:taxon-name-part></tp:taxon-name></italic> CABI label: FCP-P671”, “FCP-P671” (<named-content xmlns:xlink="http://www.w3.org/1999/xlink" content-type="dwc:institutional_code" xlink:title="Zoological Institute of the Russian Academy of Sciences" xlink:href="http://grbio.org/institution/zoological-institute-russian-academy-sciences" xlink:type="simple">ZISP</named-content>). Japan • 3 females, “JAPAN: Fukuoka City eggs <italic><tp:taxon-name><tp:taxon-name-part taxon-name-part-type="genus" reg="Plautia">Plautia</tp:taxon-name-part> <tp:taxon-name-part taxon-name-part-type="species" reg="stali">stali</tp:taxon-name-part></tp:taxon-name></italic> 3.IX.1975 M. Miyahara (no. 1, Tachikawa)”, “<tp:taxon-name><tp:taxon-name-part taxon-name-part-type="genus" reg="Acroclisoides">Acroclisoides</tp:taxon-name-part> <tp:taxon-name-part taxon-name-part-type="uncertainty-rank">?</tp:taxon-name-part> <tp:taxon-name-part taxon-name-part-type="species" reg="luzonensis">luzonensis</tp:taxon-name-part></tp:taxon-name> Gah. det. Z. Bouček, 1976”, “<named-content xmlns:xlink="http://www.w3.org/1999/xlink" content-type="dwc:institutional_code" xlink:title="Natural History Museum (London" xlink:href="http://grbio.org/institution/natural-history-museum-london" xlink:type="simple">NHMUK</named-content> 013455966” (<named-content xmlns:xlink="http://www.w3.org/1999/xlink" content-type="dwc:institutional_code" xlink:title="Natural History Museum (London" xlink:href="http://grbio.org/institution/natural-history-museum-london" xlink:type="simple">NHMUK</named-content>) • 2 females, “Japan, Honshu, Kobe Hyo-go Pref., Rokka Mts. Maya Mt., coll. S. Belokobylskij 24.VII.2005” (<named-content xmlns:xlink="http://www.w3.org/1999/xlink" content-type="dwc:institutional_code" xlink:title="Zoological Institute of the Russian Academy of Sciences" xlink:href="http://grbio.org/institution/zoological-institute-russian-academy-sciences" xlink:type="simple">ZISP</named-content>). Republic of Korea • 1 female, “S. Korea [GB] Yeongyang-gun, Irwol-myeon, Mt. IIwol-san, <named-content xmlns:xlink="http://www.w3.org/1999/xlink" content-type="dwc:verbatimCoordinates" xlink:type="simple"><named-content content-type="geo-json" specific-use="{&#34;type&#34;:&#34;Point&#34;,&#34;coordinates&#34;:[129.090278,36.808056]}" id="NCID0E1NCK" xlink:type="simple">36°48'29"N, 129°05'25"E</named-content></named-content>, 14.VII.2015 coll. E. Tselikh” (<named-content xmlns:xlink="http://www.w3.org/1999/xlink" content-type="dwc:institutional_code" xlink:title="Zoological Institute of the Russian Academy of Sciences" xlink:href="http://grbio.org/institution/zoological-institute-russian-academy-sciences" xlink:type="simple">ZISP</named-content>) • 1 female, “Korea (GB) Bongwha-gun, Seokpo-myeon, Seokpo-ri, Malaise trap, 31.IX.2016, coll. J.H. Lee” (<abbrev xmlns:xlink="http://www.w3.org/1999/xlink" xlink:title="ж" id="ABBRID0EDOCK" xlink:type="simple">SMNE</abbrev>) • 1 female, “Soheul-eup, Pocheon-si, Gyeonggi-do, 29.V.2015, Park, Choi, Nam, Shin, Kim, <named-content xmlns:xlink="http://www.w3.org/1999/xlink" content-type="dwc:verbatimCoordinates" xlink:type="simple"><named-content content-type="geo-json" specific-use="{&#34;type&#34;:&#34;Point&#34;,&#34;coordinates&#34;:[127.166778,37.758111]}" id="NCID0EKOCK" xlink:type="simple">37°45'29.2"N 127°10'0.4"E</named-content></named-content>” (<abbrev xmlns:xlink="http://www.w3.org/1999/xlink" xlink:title="ж" id="ABBRID0EPOCK" xlink:type="simple">SMNE</abbrev>) • 3 females, “Soheul-eup, Pocheon-si, Gyeonggi-do, 12.VI–30.VI.2017, Kim, Kim, Nam, <named-content xmlns:xlink="http://www.w3.org/1999/xlink" content-type="dwc:verbatimCoordinates" xlink:type="simple"><named-content content-type="geo-json" specific-use="{&#34;type&#34;:&#34;Point&#34;,&#34;coordinates&#34;:[127.143028,37.750444]}" id="NCID0EWOCK" xlink:type="simple">37°45'1.6"N 127°08'34.9"E</named-content></named-content>” (<abbrev xmlns:xlink="http://www.w3.org/1999/xlink" xlink:title="ж" id="ABBRID0E2OCK" xlink:type="simple">SMNE</abbrev>) • 1 female, “(GB), Taeha-ri Hakpo, Seo-Myeon, Ulleung-gun, VII.1–VII.15.2017, Malaise Trap, Ku Deokseo” (<abbrev xmlns:xlink="http://www.w3.org/1999/xlink" xlink:title="ж" id="ABBRID0E6OCK" xlink:type="simple">SMNE</abbrev>) • 1 female, “(JN), Jangioa-ri, Wando-eup, Wando-gun, VIII.16–VIII.29.2020, Malaise Trap, Ku Deokseo, Lee Jaehyeon” (<abbrev xmlns:xlink="http://www.w3.org/1999/xlink" xlink:title="ж" id="ABBRID0EDPCK" xlink:type="simple">SMNE</abbrev>) • 1 female, “(GB), Dahyeon-ri, Bukhu-myeon, Andong-si, V.31–VI.16.2021, Malaise Trap, Gwon Gimyeon” (<abbrev xmlns:xlink="http://www.w3.org/1999/xlink" xlink:title="ж" id="ABBRID0EHPCK" xlink:type="simple">SMNE</abbrev>) • 1 female, “(GW), Mandae-Ri, Haean-Myeon, Yanggu-Gun, Gangwon-do, VII.5–VIII.11.2021, Malaise Trap, Y.H. Park, M.H. Kim, D.H. Park, J.Y. Kim” (<abbrev xmlns:xlink="http://www.w3.org/1999/xlink" xlink:title="ж" id="ABBRID0ELPCK" xlink:type="simple">SMNE</abbrev>) • 2 females, “(GN), Muchon-ri, Namsang-gun, Geochang-gun, VII.28–VIII.15.2021, (Malaise Trap), Lee Jaehyeon, Jeong Hyojin” • 1 female, “Korea, Gyeongsangnam-do, Geochang-gun, Namsang-myeon, Jeoncheok-ri, <named-content xmlns:xlink="http://www.w3.org/1999/xlink" content-type="dwc:verbatimCoordinates" xlink:type="simple"><named-content content-type="geo-json" specific-use="{&#34;type&#34;:&#34;Point&#34;,&#34;coordinates&#34;:[27.964278,35.620917]}" id="NCID0ESPCK" xlink:type="simple">35°37'15.3"N, 27°57'51.4"E</named-content></named-content>, 26.VI.2022, coll. E.V. Tselikh” (<named-content xmlns:xlink="http://www.w3.org/1999/xlink" content-type="dwc:institutional_code" xlink:title="Zoological Institute of the Russian Academy of Sciences" xlink:href="http://grbio.org/institution/zoological-institute-russian-academy-sciences" xlink:type="simple">ZISP</named-content>) • 3 females, “Republic of Korea: Gyeongsangnam-do, Geochang-gun, <named-content xmlns:xlink="http://www.w3.org/1999/xlink" content-type="dwc:verbatimCoordinates" xlink:type="simple"><named-content content-type="geo-json" specific-use="{&#34;type&#34;:&#34;Point&#34;,&#34;coordinates&#34;:[127.940556,35.748333]}" id="NCID0E5PCK" xlink:type="simple">35°44'54"N, 127°56'26"E</named-content></named-content>, 30.06.2022, coll. E. Tselikh” (<named-content xmlns:xlink="http://www.w3.org/1999/xlink" content-type="dwc:institutional_code" xlink:title="Zoological Institute of the Russian Academy of Sciences" xlink:href="http://grbio.org/institution/zoological-institute-russian-academy-sciences" xlink:type="simple">ZISP</named-content>) • 1 female, “S. Korea, (GB), JuWangSan-myeon, Cheongsong-gun, (Mt), JuWangSan SW, 18.VI.2023, coll. J.H. Lee” (<abbrev xmlns:xlink="http://www.w3.org/1999/xlink" xlink:title="ж" id="ABBRID0EHQCK" xlink:type="simple">SMNE</abbrev>) • 2 females, “S. Korea: [GN], Geochang-gun, Mari-myeon, Yeongseung-ri, <named-content xmlns:xlink="http://www.w3.org/1999/xlink" content-type="dwc:verbatimCoordinates" xlink:type="simple"><named-content content-type="geo-json" specific-use="{&#34;type&#34;:&#34;Point&#34;,&#34;coordinates&#34;:[127.876007,35.714060]}" id="NCID0EOQCK" xlink:type="simple">35.714060N 127.876007</named-content></named-content>E, 06.VII.2023, coll. E.V. Tselikh” (<named-content xmlns:xlink="http://www.w3.org/1999/xlink" content-type="dwc:institutional_code" xlink:title="Zoological Institute of the Russian Academy of Sciences" xlink:href="http://grbio.org/institution/zoological-institute-russian-academy-sciences" xlink:type="simple">ZISP</named-content>) • 3 females, “South Korea, (GN), Geochang-gun, Science Museum Natural Enemy, 20.VII.2024, coll. E. Tselikh” (<named-content xmlns:xlink="http://www.w3.org/1999/xlink" content-type="dwc:institutional_code" xlink:title="Zoological Institute of the Russian Academy of Sciences" xlink:href="http://grbio.org/institution/zoological-institute-russian-academy-sciences" xlink:type="simple">ZISP</named-content>) • 6 females, “S. Korea: [GN], Sancheong-gun, Chahwang-myeon, Silmae-ri, <named-content xmlns:xlink="http://www.w3.org/1999/xlink" content-type="dwc:verbatimCoordinates" xlink:type="simple"><named-content content-type="geo-json" specific-use="{&#34;type&#34;:&#34;Point&#34;,&#34;coordinates&#34;:[127.941700,35.494130]}" id="NCID0E5QCK" xlink:type="simple">35.49413N 127.94170E</named-content></named-content>, 22.VII.2024, coll. V. Chemyreva” (<named-content xmlns:xlink="http://www.w3.org/1999/xlink" content-type="dwc:institutional_code" xlink:title="Zoological Institute of the Russian Academy of Sciences" xlink:href="http://grbio.org/institution/zoological-institute-russian-academy-sciences" xlink:type="simple">ZISP</named-content>) • 1 female, “S. Korea: [GN], Jinju-si, Geumsan-myeon, Galjeon-ri, <named-content xmlns:xlink="http://www.w3.org/1999/xlink" content-type="dwc:verbatimCoordinates" xlink:type="simple"><named-content content-type="geo-json" specific-use="{&#34;type&#34;:&#34;Point&#34;,&#34;coordinates&#34;:[128.177900,35.189060]}" id="NCID0EKRCK" xlink:type="simple">35.18906N, 128.1779E</named-content></named-content>, 25.VII.2024 coll. Tselikh” (<named-content xmlns:xlink="http://www.w3.org/1999/xlink" content-type="dwc:institutional_code" xlink:title="Zoological Institute of the Russian Academy of Sciences" xlink:href="http://grbio.org/institution/zoological-institute-russian-academy-sciences" xlink:type="simple">ZISP</named-content>) • 2 females “S. Korea, GN, Goseong -gun, Hail-myeon, Suyang-ri, <named-content xmlns:xlink="http://www.w3.org/1999/xlink" content-type="dwc:verbatimCoordinates" xlink:type="simple"><named-content content-type="geo-json" specific-use="{&#34;type&#34;:&#34;Point&#34;,&#34;coordinates&#34;:[128.202306,34.976333]}" id="NCID0EWRCK" xlink:type="simple">34°58'34.8"N, 128°12'08.3"</named-content></named-content>E, 7.VIII.2024, coll. Tselikh” (<named-content xmlns:xlink="http://www.w3.org/1999/xlink" content-type="dwc:institutional_code" xlink:title="Zoological Institute of the Russian Academy of Sciences" xlink:href="http://grbio.org/institution/zoological-institute-russian-academy-sciences" xlink:type="simple">ZISP</named-content>) • 12 females “South Korea, (GN), Daegu, Dalseong-gun, Yang-ri, <named-content xmlns:xlink="http://www.w3.org/1999/xlink" content-type="dwc:verbatimCoordinates" xlink:type="simple"><named-content content-type="geo-json" specific-use="{&#34;type&#34;:&#34;Point&#34;,&#34;coordinates&#34;:[128.511400,35.713310]}" id="NCID0ECSCK" xlink:type="simple">35.71331N, 128.51140</named-content></named-content>E, 9.08.2024, coll E. Tselikh” (<named-content xmlns:xlink="http://www.w3.org/1999/xlink" content-type="dwc:institutional_code" xlink:title="Natural History Museum (London" xlink:href="http://grbio.org/institution/natural-history-museum-london" xlink:type="simple">NHMUK</named-content>, <named-content xmlns:xlink="http://www.w3.org/1999/xlink" content-type="dwc:institutional_code" xlink:title="Zoological Institute of the Russian Academy of Sciences" xlink:href="http://grbio.org/institution/zoological-institute-russian-academy-sciences" xlink:type="simple">ZISP</named-content>). Russia • 1 female, “RUSSIA: Amur Prov., 40 km SW Svobodny, 27–29.07.2003 coll. S. Belokobylskij” (<named-content xmlns:xlink="http://www.w3.org/1999/xlink" content-type="dwc:institutional_code" xlink:title="Zoological Institute of the Russian Academy of Sciences" xlink:href="http://grbio.org/institution/zoological-institute-russian-academy-sciences" xlink:type="simple">ZISP</named-content>) • 2 females, “RUSSIA: Amur Prov., Khingan Reserve, 3 km. E Uril, 3–4.08.2022 coll. O. Kosheleva” (<named-content xmlns:xlink="http://www.w3.org/1999/xlink" content-type="dwc:institutional_code" xlink:title="Zoological Institute of the Russian Academy of Sciences" xlink:href="http://grbio.org/institution/zoological-institute-russian-academy-sciences" xlink:type="simple">ZISP</named-content>) • 1 female, “RUSSIA: Primorskii Reg., 30 km E Spassk, forest, 7.07.1993 coll. S. Belokobylskij” (<named-content xmlns:xlink="http://www.w3.org/1999/xlink" content-type="dwc:institutional_code" xlink:title="Zoological Institute of the Russian Academy of Sciences" xlink:href="http://grbio.org/institution/zoological-institute-russian-academy-sciences" xlink:type="simple">ZISP</named-content>) • 2 females, “RUSSIA: Primorskii Reg., Novokachalinsk, Khanka Lake, 12–16.08.2003 coll. S. Belokobylskij” (<named-content xmlns:xlink="http://www.w3.org/1999/xlink" content-type="dwc:institutional_code" xlink:title="Zoological Institute of the Russian Academy of Sciences" xlink:href="http://grbio.org/institution/zoological-institute-russian-academy-sciences" xlink:type="simple">ZISP</named-content>) • 1 female, “RUSSIA: Primorskii Reg., 18 km SE Lazo, Lazovsky Reserve, forest, 24–29.08.2006 coll. S. Belokobylskij” (<named-content xmlns:xlink="http://www.w3.org/1999/xlink" content-type="dwc:institutional_code" xlink:title="Zoological Institute of the Russian Academy of Sciences" xlink:href="http://grbio.org/institution/zoological-institute-russian-academy-sciences" xlink:type="simple">ZISP</named-content>). USA • 1 female, “Ohio, Geauga Co. Holden Arboretum Stibbins Gulch Aug. 14, 2004 sweep – T. Pucci”, “Univ. Calif. Riverside Ent. Res. Museum UCRC ENT 508661” (<named-content xmlns:xlink="http://www.w3.org/1999/xlink" content-type="dwc:institutional_code" xlink:title="University of California" xlink:href="http://grbio.org/institution/university-california" xlink:type="simple">UCR</named-content>) • 1 female, “USA: NY: Seneca Co. 4.5 mi. SW Lodi, 200 m <named-content xmlns:xlink="http://www.w3.org/1999/xlink" content-type="dwc:verbatimCoordinates" xlink:type="simple"><named-content content-type="geo-json" specific-use="{&#34;type&#34;:&#34;Point&#34;,&#34;coordinates&#34;:[76.874167,42.562500]}" id="NCID0EKTCK" xlink:type="simple">42°33'45"N, 76°52'27"E</named-content></named-content> 30.vii–14.viii.2010 G. Loeb. S. Triapitsyn, vinevard MT”, “Univ. Calif. Riverside Ent. Res. Museum UCRC ENT 284394” (<named-content xmlns:xlink="http://www.w3.org/1999/xlink" content-type="dwc:institutional_code" xlink:title="University of California" xlink:href="http://grbio.org/institution/university-california" xlink:type="simple">UCR</named-content>).</p></tp:treatment-sec><tp:treatment-sec sec-type="description" id="SECID0ETTCK"><title>Description.</title><p><bold>Female.</bold> Body length 1.70–1.80 mm; fore wing length 1.40–1.50 mm.</p><p><bold><italic>Coloration</italic>.</bold> Head and mesosoma dorsally dark blue with diffuse metallic coppery luster, head frontally green with diffuse metallic coppery luster, antenna with scape, pedicel and anelli yellowish brown, <abbrev xmlns:xlink="http://www.w3.org/1999/xlink" xlink:title="funicular segments" id="ABBRID0ECUCK" xlink:type="simple">F1</abbrev>–F5 and clava brown, <abbrev xmlns:xlink="http://www.w3.org/1999/xlink" xlink:title="funicular segments" id="ABBRID0EGUCK" xlink:type="simple">F6</abbrev> yellow. Fore and hind coxa dark blue with diffuse metallic violet luster, mid coxae yellowish brown, all femora and tibiae yellowish brown, all tarsi yellow. Fore wing with one spot near S, venation brown. Propodeum dorsally dark blue with diffuse metallic coppery luster. Metasoma dorsally dark brown with metallic blue and violet luster; ovipositor sheaths brown.</p><p><bold><italic>Sculpture</italic>.</bold> Head and mesosoma reticulate; clypeus reticulate-striate; scutellum, frenal area and propodeum reticulate, nucha alutaceous; petiole smooth; metasoma smooth and shiny.</p><p><bold><italic>Head</italic>.</bold> Head in dorsal view 2.21–2.30 × as broad as long and 1.34–1.38 × as broad as mesoscutum; in frontal view 1.54–1.59 × as broad as high. <abbrev xmlns:xlink="http://www.w3.org/1999/xlink" xlink:title="posterior ocellar line" id="ABBRID0EYUCK" xlink:type="simple">POL</abbrev> 0.67–0.71 × as long as <abbrev xmlns:xlink="http://www.w3.org/1999/xlink" xlink:title="ocello–ocular line" id="ABBRID0E3UCK" xlink:type="simple">OOL</abbrev>. Eye height 1.10–1.12 × eye length and 1.64–1.65 × malar space. Distance between antennal toruli and lower margin of clypeus 2.80–2.87 × distance between antennal toruli and median ocellus. Antenna with scape 0.94–1.00 × as long as eye height and 1.00–1.06 × as long as eye length; pedicel 1.20–1.25 × as long as broad; combined length of pedicel and flagellum 0.88–0.90 × breadth of head; <abbrev xmlns:xlink="http://www.w3.org/1999/xlink" xlink:title="funicular segments" id="ABBRID0EAVCK" xlink:type="simple">F1</abbrev>–<abbrev xmlns:xlink="http://www.w3.org/1999/xlink" xlink:title="funicular segments" id="ABBRID0EEVCK" xlink:type="simple">F6</abbrev> longer than broad, <abbrev xmlns:xlink="http://www.w3.org/1999/xlink" xlink:title="funicular segments" id="ABBRID0EIVCK" xlink:type="simple">F1</abbrev> 1.25–1.75 × as long as broad and with 2 rows of sensilla; clava 2.50–3.30 × as long as broad, with small microsetose area on eC3 and <abbrev xmlns:xlink="http://www.w3.org/1999/xlink" xlink:title="claval segments" id="ABBRID0EMVCK" xlink:type="simple">C4</abbrev>. Lower posterior corner of gena with sharp spine. Lower margin of clypeus concave bilaterally, in middle emarginate.</p><p><bold><italic>Mesosoma</italic>.</bold> Mesosoma 1.09–1.16 × as long as broad. Scutellum moderately arched, 0.77–0.80 × as long as broad, frenal area not clear differentiated by sculpture. Propodeum 0.60–0.80 × as long as scutellum, without costula but with median carina, nucha not small. Fore wing 2.05–2.07 × as long as its maximum width; basal cell and basal vein setose; speculum closed below; M 0.64–0.70 × as long as <abbrev xmlns:xlink="http://www.w3.org/1999/xlink" xlink:title="postmarginal vein" id="ABBRID0EXVCK" xlink:type="simple">PM</abbrev> and 0.85–0.92 × as long as S, stigma small.</p><p><bold><italic>Metasoma</italic>.</bold> Metasoma 1.62–1.85 × as long as broad, 1.16–1.33 × as long as mesosoma, 0.89–0.90 × as long as mesosoma and head. Petiole 0.90–1.10 × as long as broad. Ovipositor sheaths projecting slightly beyond apex of metasoma.</p><p><bold>Male.</bold> Body length 1.50–1.60 mm; fore wing length 1.25–1.30 mm. Distance between antennal toruli and lower margin of clypeus 2.57–2.60 × distance between antennal toruli and median ocellus. Antenna with pedicel 1.40–1.45 × as long as broad. Otherwise, similar to female.</p></tp:treatment-sec><tp:treatment-sec sec-type="biology" id="SECID0EGWCK"><title>Biology.</title><p>Eggs parasitoid of hemipterans <italic><tp:taxon-name><tp:taxon-name-part taxon-name-part-type="genus" reg="Plautia">Plautia</tp:taxon-name-part> <tp:taxon-name-part taxon-name-part-type="species" reg="fimbriata">fimbriata</tp:taxon-name-part></tp:taxon-name></italic> Stål, 1865 (new host record) and <italic><tp:taxon-name><tp:taxon-name-part taxon-name-part-type="genus" reg="Plautia">P.</tp:taxon-name-part> <tp:taxon-name-part taxon-name-part-type="species" reg="stali">stali</tp:taxon-name-part></tp:taxon-name></italic> Scott, 1874 (new host record) (<tp:taxon-name><tp:taxon-name-part taxon-name-part-type="family">Pentatomidae</tp:taxon-name-part></tp:taxon-name>). Hyperparasitoids of <italic><tp:taxon-name><tp:taxon-name-part taxon-name-part-type="genus" reg="Trissolcus">Trissolcus</tp:taxon-name-part> <tp:taxon-name-part taxon-name-part-type="species" reg="plautiae">plautiae</tp:taxon-name-part></tp:taxon-name></italic> (Watanabe, 1954) (<tp:taxon-name><tp:taxon-name-part taxon-name-part-type="family">Scelionidae</tp:taxon-name-part></tp:taxon-name>) (new host record).</p></tp:treatment-sec><tp:treatment-sec sec-type="distribution" id="SECID0EXXCK"><title>Distribution.</title><p>China, Japan, Russia (new records), Italy, Republic of Korea, Switzerland (as <italic><tp:taxon-name><tp:taxon-name-part taxon-name-part-type="genus" reg="Acroclisoides">A.</tp:taxon-name-part> <tp:taxon-name-part taxon-name-part-type="species" reg="sinicus">sinicus</tp:taxon-name-part></tp:taxon-name></italic>), USA (<xref ref-type="bibr" rid="B16">Grissell and Smith 2006</xref>; <xref ref-type="bibr" rid="B25">Sabbatini Peverieri et al. 2019</xref>).</p></tp:treatment-sec><tp:treatment-sec sec-type="comments" id="SECID0EQYCK"><title>Comments.</title><p><italic><tp:taxon-name><tp:taxon-name-part taxon-name-part-type="genus" reg="Acroclisoides">Acroclisoides</tp:taxon-name-part> <tp:taxon-name-part taxon-name-part-type="species" reg="solus">solus</tp:taxon-name-part></tp:taxon-name></italic> Grissell &amp; Smith was synonymized with <italic><tp:taxon-name><tp:taxon-name-part taxon-name-part-type="genus" reg="Acroclisoides">A.</tp:taxon-name-part> <tp:taxon-name-part taxon-name-part-type="species" reg="sinicus">sinicus</tp:taxon-name-part></tp:taxon-name></italic> (Huang &amp; Liao) by <xref ref-type="bibr" rid="B25">Sabbatini Peverieri et al. (2019)</xref>, based on morphological and molecular evidence. However, after examining many additional specimens (see above), we noticed that with a few exceptions they can be grouped in two morphs based on the characters mentioned in the key. Moreover, no type specimen of <italic><tp:taxon-name><tp:taxon-name-part taxon-name-part-type="genus" reg="Acroclisoides">A.</tp:taxon-name-part> <tp:taxon-name-part taxon-name-part-type="species" reg="sinicus">sinicus</tp:taxon-name-part></tp:taxon-name></italic> was sequenced in the mentioned study, so based on these findings we prefer to treat these specimens as two different species until further evidence proves otherwise. The specimens listed in <xref ref-type="bibr" rid="B25">Sabbatini Peverieri et al. (2019)</xref> and deposited in <abbrev xmlns:xlink="http://www.w3.org/1999/xlink" xlink:title="Mitroiu Collection" id="ABBRID0E6ZCK" xlink:type="simple">MICO</abbrev>, not repeated here, should be treated as <italic><tp:taxon-name><tp:taxon-name-part taxon-name-part-type="genus" reg="Acroclisoides">A.</tp:taxon-name-part> <tp:taxon-name-part taxon-name-part-type="species" reg="solus">solus</tp:taxon-name-part></tp:taxon-name></italic>, except the following one that probably belongs to <italic><tp:taxon-name><tp:taxon-name-part taxon-name-part-type="genus" reg="Acroclisoides">A.</tp:taxon-name-part> <tp:taxon-name-part taxon-name-part-type="species" reg="sinicus">sinicus</tp:taxon-name-part></tp:taxon-name></italic>: “1♀ S. Korea: Chungbuk, Okcheon-gun, Bougimyeon, Soesan-li, 150 m, Malaise trap, 10.ix–03.x.2004, 36°16.594'N, 127°36.742'E, Tripotin rec. (<abbrev xmlns:xlink="http://www.w3.org/1999/xlink" xlink:title="Mitroiu Collection" id="ABBRID0EZ1CK" xlink:type="simple">MICO</abbrev>)”. The species was introduced both in Europe and North America from Asia, but its exact origin is still unknown. <italic><tp:taxon-name><tp:taxon-name-part taxon-name-part-type="genus" reg="Acroclisoides">Acroclisoides</tp:taxon-name-part> <tp:taxon-name-part taxon-name-part-type="species" reg="solus">solus</tp:taxon-name-part></tp:taxon-name></italic> belongs to a group of species where females have a fore wing with one spot near S However, two females from South Korea listed in <xref ref-type="bibr" rid="B25">Sabbatini Peverieri et al. (2019)</xref> had hyaline fore wings even if they were genetically very close to the spotted females. Thus they run to <italic><tp:taxon-name><tp:taxon-name-part taxon-name-part-type="genus" reg="Acroclisoides">A.</tp:taxon-name-part> <tp:taxon-name-part taxon-name-part-type="species" reg="bicolor">bicolor</tp:taxon-name-part></tp:taxon-name></italic> in the present key; nevertheless they should be regarded as exceptions and can be separated from <italic><tp:taxon-name><tp:taxon-name-part taxon-name-part-type="genus" reg="Acroclisoides">A.</tp:taxon-name-part> <tp:taxon-name-part taxon-name-part-type="species" reg="bicolor">bicolor</tp:taxon-name-part></tp:taxon-name></italic> by the shape of gena (with a distinct spine in <italic><tp:taxon-name><tp:taxon-name-part taxon-name-part-type="genus" reg="Acroclisoides">A.</tp:taxon-name-part> <tp:taxon-name-part taxon-name-part-type="species" reg="solus">solus</tp:taxon-name-part></tp:taxon-name></italic> and without in <italic><tp:taxon-name><tp:taxon-name-part taxon-name-part-type="genus" reg="Acroclisoides">A.</tp:taxon-name-part> <tp:taxon-name-part taxon-name-part-type="species" reg="bicolor">bicolor</tp:taxon-name-part></tp:taxon-name></italic>).</p></tp:treatment-sec><ref-list><ref id="B16"><mixed-citation xmlns:xlink="http://www.w3.org/1999/xlink" xlink:type="simple"><person-group><name name-style="western"><surname>Grissell</surname><given-names>EE</given-names></name><name name-style="western"><surname>Smith</surname><given-names>DR</given-names></name></person-group> (<year>2006</year>) <article-title>First report of <italic><tp:taxon-name><tp:taxon-name-part taxon-name-part-type="genus">Acroclisoides</tp:taxon-name-part></tp:taxon-name></italic> Girault and Dodd (<tp:taxon-name><tp:taxon-name-part taxon-name-part-type="order">Hymenoptera</tp:taxon-name-part></tp:taxon-name>: <tp:taxon-name><tp:taxon-name-part taxon-name-part-type="family">Pteromalidae</tp:taxon-name-part></tp:taxon-name>) in the Westen Hemisphere, with description of a new species.</article-title><source>Proceedings of the Entomological Society of Washington</source><volume>108</volume>(<issue>4</issue>): <fpage>923</fpage>–<lpage>929</lpage>.</mixed-citation></ref><ref id="B25"><mixed-citation xmlns:xlink="http://www.w3.org/1999/xlink" xlink:type="simple"><person-group><name name-style="western"><surname>Sabbatini Peverieri</surname><given-names>G</given-names></name><name name-style="western"><surname>Mitroiu</surname><given-names>M-D</given-names></name><name name-style="western"><surname>Bon</surname><given-names>M-C</given-names></name><name name-style="western"><surname>Balusu</surname><given-names>R</given-names></name><name name-style="western"><surname>Benvenuto</surname><given-names>L</given-names></name><name name-style="western"><surname>Bernardinelli</surname><given-names>I</given-names></name><name name-style="western"><surname>Fadamiro</surname><given-names>H</given-names></name><name name-style="western"><surname>Falagiarda</surname><given-names>M</given-names></name><name name-style="western"><surname>Fusu</surname><given-names>L</given-names></name><name name-style="western"><surname>Grove</surname><given-names>E</given-names></name><name name-style="western"><surname>Haye</surname><given-names>T</given-names></name><name name-style="western"><surname>Hoelmer</surname><given-names>K</given-names></name><name name-style="western"><surname>Lemke</surname><given-names>E</given-names></name><name name-style="western"><surname>Malossini</surname><given-names>G</given-names></name><name name-style="western"><surname>Marianelli</surname><given-names>L</given-names></name><name name-style="western"><surname>Moore</surname><given-names>MR</given-names></name><name name-style="western"><surname>Pozzebon</surname><given-names>A</given-names></name><name name-style="western"><surname>Roversi</surname><given-names>P-F</given-names></name><name name-style="western"><surname>Scaccini</surname><given-names>D</given-names></name><name name-style="western"><surname>Shrewsbury</surname><given-names>P</given-names></name><name name-style="western"><surname>Tillman</surname><given-names>G</given-names></name><name name-style="western"><surname>Tirello</surname><given-names>P</given-names></name><name name-style="western"><surname>Waterworth</surname><given-names>R</given-names></name><name name-style="western"><surname>Talamas</surname><given-names>EJ</given-names></name></person-group> (<year>2019</year>) <article-title>Surveys of stink bug egg parasitism in Asia, Europe and North America, morphological taxonomy, and molecular analysis reveal the Holarctic distribution of <tp:taxon-name><tp:taxon-name-part taxon-name-part-type="genus">Acroclisoides</tp:taxon-name-part> <tp:taxon-name-part taxon-name-part-type="species">sinicus</tp:taxon-name-part></tp:taxon-name> (Huang &amp; Liao) (<tp:taxon-name><tp:taxon-name-part taxon-name-part-type="order">Hymenoptera</tp:taxon-name-part></tp:taxon-name>, <tp:taxon-name><tp:taxon-name-part taxon-name-part-type="family">Pteromalidae</tp:taxon-name-part></tp:taxon-name>).</article-title><source>Journal of <tp:taxon-name><tp:taxon-name-part taxon-name-part-type="order">Hymenoptera</tp:taxon-name-part></tp:taxon-name> Research</source><volume>74</volume>: <fpage>123</fpage>–<lpage>151</lpage>. <ext-link xlink:href="10.3897/jhr.74.46701" ext-link-type="doi" xlink:type="simple">https://doi.org/10.3897/jhr.74.46701</ext-link></mixed-citation></ref></ref-list></tp:taxon-treatment>
