# Supplementary material for: ﻿Revision of Acroclisoides Girault & Dodd, 1915 (Chalcidoidea, Pteromalidae, Metasteninae)
Source: Zookeys. 2025 Oct 30;1257:153–214. doi: 10.3897/zookeys.1257.157985 (PMC12592997; doi:10.3897/zookeys.1257.157985)
Supplement: XML Treatment for Acroclisoides spilopterus [file zookeys.1257.157985-treatment21.xml]

<!DOCTYPE tp:taxon-treatment
  PUBLIC "-//TaxonX//DTD Taxonomic Treatment Publishing DTD v0 20100105//EN" "tax-treatment-NSO.dtd">
<tp:taxon-treatment xmlns:tp="http://www.plazi.org/taxpub"><tp:treatment-meta><kwd-group><label>Taxon classification</label><kwd>
                <named-content content-type="kingdom">Animalia</named-content>
              </kwd><kwd>
                <named-content content-type="order">Hymenoptera</named-content>
              </kwd><kwd>
                <named-content content-type="family">Pteromalidae</named-content>
              </kwd></kwd-group><mixed-citation publication-type="journal"><person-group><name><surname>Tselikh</surname><given-names>Ekaterina V.</given-names></name><name><surname>Mitroiu</surname><given-names>Mircea-Dan</given-names></name><name><surname>Lee</surname><given-names>Jaehyeon</given-names></name><name><surname>Dale-Skey</surname><given-names>Natalie</given-names></name><name><surname>Ku</surname><given-names>Deok-Seo</given-names></name></person-group><article-title>﻿Revision of <italic><tp:taxon-name><tp:taxon-name-part taxon-name-part-type="genus" reg="Acroclisoides">Acroclisoides</tp:taxon-name-part></tp:taxon-name></italic> Girault &amp; Dodd, 1915 (<tp:taxon-name><tp:taxon-name-part taxon-name-part-type="superfamily">Chalcidoidea</tp:taxon-name-part></tp:taxon-name>, <tp:taxon-name><tp:taxon-name-part taxon-name-part-type="family">Pteromalidae</tp:taxon-name-part></tp:taxon-name>, <tp:taxon-name><tp:taxon-name-part taxon-name-part-type="subfamily">Metasteninae</tp:taxon-name-part></tp:taxon-name>)</article-title><source>Zookeys</source><day>30</day><month>10</month><year>2025</year><volume>1257</volume><fpage>153</fpage><lpage>214</lpage><pub-id pub-id-type="doi">10.3897/zookeys.1257.157985</pub-id></mixed-citation></tp:treatment-meta><tp:nomenclature><label>﻿</label><tp:taxon-name><object-id xmlns:xlink="http://www.w3.org/1999/xlink" content-type="arpha" xlink:type="simple">E97EC8AE-8F34-54AB-84DF-320171F31B35</object-id>
              <tp:taxon-name-part taxon-name-part-type="genus" reg="Acroclisoides">Acroclisoides</tp:taxon-name-part>
              <tp:taxon-name-part taxon-name-part-type="species" reg="spilopterus">spilopterus</tp:taxon-name-part>
            </tp:taxon-name><tp:taxon-authority>(Masi, 1917)</tp:taxon-authority><xref ref-type="fig" rid="F20">Figs 152–159</xref><tp:nomenclature-citation-list><tp:nomenclature-citation><tp:taxon-name>
                  <tp:taxon-name-part taxon-name-part-type="genus" reg="Pachycreptis">Pachycreptis</tp:taxon-name-part> <tp:taxon-name-part taxon-name-part-type="species" reg="spilopterus">spilopterus</tp:taxon-name-part></tp:taxon-name><comment>Masi, 1917: 185–186. Lectotype female (<named-content xmlns:xlink="http://www.w3.org/1999/xlink" content-type="dwc:institutional_code" xlink:title="Natural History Museum (London" xlink:href="http://grbio.org/institution/natural-history-museum-london" xlink:type="simple">NHMUK</named-content>, examined).</comment></tp:nomenclature-citation></tp:nomenclature-citation-list></tp:nomenclature><tp:treatment-sec sec-type="type material" id="SECID0ET5CK"><title>Type material examined.</title><p><bold><italic>Lectotype</italic></bold> • female, Seychelles, “Mahe, '08-9. Seychelles Exp.”, “Percy Sladen Trust Exped. B. M. 1913-170.”, “<italic><tp:taxon-name><tp:taxon-name-part taxon-name-part-type="genus" reg="Pachycrepis">Pachycrepis</tp:taxon-name-part> <tp:taxon-name-part taxon-name-part-type="species" reg="spilopterus">spilopterus</tp:taxon-name-part></tp:taxon-name></italic> ♀ Masi”, “LECTOTYPE”, “B.M. TYPE HYM. 5.858”, “<named-content xmlns:xlink="http://www.w3.org/1999/xlink" content-type="dwc:institutional_code" xlink:title="Natural History Museum (London" xlink:href="http://grbio.org/institution/natural-history-museum-london" xlink:type="simple">NHMUK</named-content> 010370216” (<named-content xmlns:xlink="http://www.w3.org/1999/xlink" content-type="dwc:institutional_code" xlink:title="Natural History Museum (London" xlink:href="http://grbio.org/institution/natural-history-museum-london" xlink:type="simple">NHMUK</named-content>). <bold><italic>Paralectotype</italic></bold> • 1 female, Seychelles, “Mahe, 08-9. Seychelles Exp.”, “Percy Sladen Trust Exped. B. M. 1913-170.”, “<italic><tp:taxon-name><tp:taxon-name-part taxon-name-part-type="genus" reg="Pachycrepis">Pachycrepis</tp:taxon-name-part> <tp:taxon-name-part taxon-name-part-type="species" reg="spilopterus">spilopterus</tp:taxon-name-part></tp:taxon-name></italic> ♂ Masi”, “PARALECTOTYPE”, “<named-content xmlns:xlink="http://www.w3.org/1999/xlink" content-type="dwc:institutional_code" xlink:title="Natural History Museum (London" xlink:href="http://grbio.org/institution/natural-history-museum-london" xlink:type="simple">NHMUK</named-content> 013456027”, “<italic><tp:taxon-name><tp:taxon-name-part taxon-name-part-type="genus" reg="Acroclisoides">Acroclisoides</tp:taxon-name-part> <tp:taxon-name-part taxon-name-part-type="species" reg="spilopterus">spilopterus</tp:taxon-name-part></tp:taxon-name></italic> (Masi) Det. Z. Bouček, 1974” (<named-content xmlns:xlink="http://www.w3.org/1999/xlink" content-type="dwc:institutional_code" xlink:title="Natural History Museum (London" xlink:href="http://grbio.org/institution/natural-history-museum-london" xlink:type="simple">NHMUK</named-content>).</p><fig id="F20" position="float" orientation="portrait"><object-id xmlns:xlink="http://www.w3.org/1999/xlink" content-type="doi" xlink:type="simple">10.3897/zookeys.1257.157985.figures152-159</object-id><object-id xmlns:xlink="http://www.w3.org/1999/xlink" content-type="arpha" xlink:type="simple">1B2F7507-6FFD-5BAA-8711-2297BD93B6F4</object-id><label>Figures 152–159.</label><caption><p><italic><tp:taxon-name><tp:taxon-name-part taxon-name-part-type="genus" reg="Acroclisoides">Acroclisoides</tp:taxon-name-part> <tp:taxon-name-part taxon-name-part-type="species" reg="spilopterus">spilopterus</tp:taxon-name-part></tp:taxon-name></italic> (Masi, 1917), female, paralectotype. 152. Habitus, lateral view; 153. Mesosoma and propodeum, dorsal view; 154. Antenna; 155. Head, frontal view; 156. Fore wing; 157. Head, lateral view; 158. Habitus, dorsal view; 159. Head and pronotum, dorsal view.</p></caption><graphic xmlns:xlink="http://www.w3.org/1999/xlink" xlink:href="zookeys-1257-153_article-157985__-g020.jpg" position="float" orientation="portrait" xlink:type="simple" id="oo_1454101.jpg"><uri content-type="original_file" xlink:type="simple">https://binary.pensoft.net/fig/1454101</uri></graphic></fig></tp:treatment-sec><tp:treatment-sec sec-type="description" id="SECID0EKBDK"><title>Description.</title><p><bold>Female.</bold> Body length 1.50–1.90 mm; fore wing length 1.25–1.50 mm.</p><p><bold><italic>Coloration</italic>.</bold> Head and mesosoma dorsally dark blue with diffuse metallic violet and green luster, head frontally blue green with metallic diffuse coppery luster, antenna with scape and pedicel yellowish brown, anelli, <abbrev xmlns:xlink="http://www.w3.org/1999/xlink" xlink:title="funicular segments" id="ABBRID0EZBDK" xlink:type="simple">F1</abbrev>–<abbrev xmlns:xlink="http://www.w3.org/1999/xlink" xlink:title="funicular segments" id="ABBRID0E4BDK" xlink:type="simple">F6</abbrev> and clava brown. All coxa yellowish brown, all femora, tibiae and tarsi yellow. Fore wing with one spot near S, venation brown. Propodeum dorsally dark blue with diffuse metallic coppery and green luster. Metasoma dorsally dark brown with metallic blue and violet luster; ovipositor sheaths brown.</p><p><bold><italic>Sculpture</italic>.</bold> Head, mesosoma and clypeus reticulate; scutellum and frenal area finely reticulate, propodeum reticulate, nucha alutaceous; petiole smooth; metasoma smooth and shiny.</p><p><bold><italic>Head</italic>.</bold> Head in dorsal view 1.90–2.20 × as broad as long and 1.46–1.55 × as broad as mesoscutum; in frontal view 1.46–1.57 × as broad as high. <abbrev xmlns:xlink="http://www.w3.org/1999/xlink" xlink:title="posterior ocellar line" id="ABBRID0EPCDK" xlink:type="simple">POL</abbrev> 0.61–0.72 × as long as <abbrev xmlns:xlink="http://www.w3.org/1999/xlink" xlink:title="ocello–ocular line" id="ABBRID0ETCDK" xlink:type="simple">OOL</abbrev>. Eye height 1.07–1.13 × eye length and 2.10–2.28 × malar space. Distance between antennal toruli and lower margin of clypeus 2.44–2.57 × distance between antennal toruli and median ocellus. Antenna with scape 1.00–1.10 × as long as eye height and 1.00–1.06 × as long as eye length; pedicel 1.45–1.57 × as long as broad; combined length of pedicel and flagellum 1.11–1.15 × breadth of head; <abbrev xmlns:xlink="http://www.w3.org/1999/xlink" xlink:title="funicular segments" id="ABBRID0EXCDK" xlink:type="simple">F1</abbrev>–<abbrev xmlns:xlink="http://www.w3.org/1999/xlink" xlink:title="funicular segments" id="ABBRID0E2CDK" xlink:type="simple">F6</abbrev> longer than broad, <abbrev xmlns:xlink="http://www.w3.org/1999/xlink" xlink:title="funicular segments" id="ABBRID0E6CDK" xlink:type="simple">F1</abbrev> 2.00–2.25 × as long as broad and with 2 rows of sensilla; clava 2.50–2.60 × as long as broad, with small microsetose area on C3 and <abbrev xmlns:xlink="http://www.w3.org/1999/xlink" xlink:title="claval segments" id="ABBRID0EDDDK" xlink:type="simple">C4</abbrev>. Lower posterior corner of gena rounded. Lower margin of clypeus concave bilaterally, in middle broadly emarginate.</p><p><bold><italic>Mesosoma</italic>.</bold> Mesosoma 1.37–1.45 × as long as broad. Scutellum moderately arched, 0.78–0.80 × as long as broad, frenal area not clearly differentiated by a change in sculpture. Propodeum 0.66–0.86 × as long as scutellum, without costula but with median carina, nucha not small. Fore wing 2.00–2.25 × as long as its maximum width; basal cell and basal vein setose; speculum closed below; M 0.57–0.70 × as long as <abbrev xmlns:xlink="http://www.w3.org/1999/xlink" xlink:title="postmarginal vein" id="ABBRID0EODDK" xlink:type="simple">PM</abbrev> and 0.90–1.10 × as long as S, stigma large.</p><p><bold><italic>Metasoma</italic>.</bold> Metasoma 1.78–1.92 × as long as broad, 1.15–1.27 × as long as mesosoma, 0.80–0.93 × as long as mesosoma and head. Petiole 0.67–0.70 × as long as broad. Ovipositor sheaths projecting slightly beyond apex of metasoma.</p><p><bold>Male.</bold> Unknown. Previously discovered males have been re-identified as females.</p></tp:treatment-sec><tp:treatment-sec sec-type="biology" id="SECID0E4DDK"><title>Biology.</title><p>Unknown.</p></tp:treatment-sec><tp:treatment-sec sec-type="distribution" id="SECID0ECEDK"><title>Distribution.</title><p>Seychelles (<xref ref-type="bibr" rid="B22">Masi 1917</xref>).</p></tp:treatment-sec><tp:treatment-sec sec-type="comments" id="SECID0EMEDK"><title>Comments.</title><p><italic><tp:taxon-name><tp:taxon-name-part taxon-name-part-type="genus" reg="Acroclisoides">Acroclisoides</tp:taxon-name-part> <tp:taxon-name-part taxon-name-part-type="species" reg="spilopterus">spilopterus</tp:taxon-name-part></tp:taxon-name></italic> (Masi) belongs to a group of species where females have a fore wing with one spot near S. This species is similar to <italic><tp:taxon-name><tp:taxon-name-part taxon-name-part-type="genus" reg="Acroclisoides">A.</tp:taxon-name-part> <tp:taxon-name-part taxon-name-part-type="species" reg="supramaculatus">supramaculatus</tp:taxon-name-part></tp:taxon-name></italic> Tselikh, sp. nov. and <italic><tp:taxon-name><tp:taxon-name-part taxon-name-part-type="genus" reg="Acroclisoides">A.</tp:taxon-name-part> <tp:taxon-name-part taxon-name-part-type="species" reg="miklukhai">miklukhai</tp:taxon-name-part></tp:taxon-name></italic> Tselikh, sp. nov.; the differences between these species are given in the key.</p></tp:treatment-sec><ref-list><ref id="B22"><mixed-citation xmlns:xlink="http://www.w3.org/1999/xlink" xlink:type="simple"><person-group><name name-style="western"><surname>Masi</surname><given-names>L</given-names></name></person-group> (<year>1917</year>) <article-title><tp:taxon-name><tp:taxon-name-part taxon-name-part-type="family">Chalcididae</tp:taxon-name-part></tp:taxon-name> of the Seychelles islands. (With an appendix by J.J. Kieffer.).</article-title><source>Novitates Zoologicae</source><volume>24</volume>: <fpage>121</fpage>–<lpage>230</lpage>. <ext-link xlink:href="10.5962/bhl.part.23147" ext-link-type="doi" xlink:type="simple">https://doi.org/10.5962/bhl.part.23147</ext-link></mixed-citation></ref></ref-list></tp:taxon-treatment>
