# Supplementary material for: ﻿Revision of Acroclisoides Girault & Dodd, 1915 (Chalcidoidea, Pteromalidae, Metasteninae)
Source: Zookeys. 2025 Oct 30;1257:153–214. doi: 10.3897/zookeys.1257.157985 (PMC12592997; doi:10.3897/zookeys.1257.157985)
Supplement: XML Treatment for Acroclisoides supramaculatus [file zookeys.1257.157985-treatment22.xml]

<!DOCTYPE tp:taxon-treatment
  PUBLIC "-//TaxonX//DTD Taxonomic Treatment Publishing DTD v0 20100105//EN" "tax-treatment-NSO.dtd">
<tp:taxon-treatment xmlns:tp="http://www.plazi.org/taxpub"><tp:treatment-meta><kwd-group><label>Taxon classification</label><kwd>
                <named-content content-type="kingdom">Animalia</named-content>
              </kwd><kwd>
                <named-content content-type="order">Hymenoptera</named-content>
              </kwd><kwd>
                <named-content content-type="family">Pteromalidae</named-content>
              </kwd></kwd-group><mixed-citation publication-type="journal"><person-group><name><surname>Tselikh</surname><given-names>Ekaterina V.</given-names></name><name><surname>Mitroiu</surname><given-names>Mircea-Dan</given-names></name><name><surname>Lee</surname><given-names>Jaehyeon</given-names></name><name><surname>Dale-Skey</surname><given-names>Natalie</given-names></name><name><surname>Ku</surname><given-names>Deok-Seo</given-names></name></person-group><article-title>﻿Revision of <italic><tp:taxon-name><tp:taxon-name-part taxon-name-part-type="genus" reg="Acroclisoides">Acroclisoides</tp:taxon-name-part></tp:taxon-name></italic> Girault &amp; Dodd, 1915 (<tp:taxon-name><tp:taxon-name-part taxon-name-part-type="superfamily">Chalcidoidea</tp:taxon-name-part></tp:taxon-name>, <tp:taxon-name><tp:taxon-name-part taxon-name-part-type="family">Pteromalidae</tp:taxon-name-part></tp:taxon-name>, <tp:taxon-name><tp:taxon-name-part taxon-name-part-type="subfamily">Metasteninae</tp:taxon-name-part></tp:taxon-name>)</article-title><source>Zookeys</source><day>30</day><month>10</month><year>2025</year><volume>1257</volume><fpage>153</fpage><lpage>214</lpage><pub-id pub-id-type="doi">10.3897/zookeys.1257.157985</pub-id></mixed-citation></tp:treatment-meta><tp:nomenclature><label>﻿</label><tp:taxon-name><object-id xmlns:xlink="http://www.w3.org/1999/xlink" content-type="arpha" xlink:type="simple">43BBB004-378C-54E5-930A-170DBEB4B47F</object-id>
              <tp:taxon-name-part taxon-name-part-type="genus" reg="Acroclisoides">Acroclisoides</tp:taxon-name-part>
              <tp:taxon-name-part taxon-name-part-type="species" reg="supramaculatus">supramaculatus</tp:taxon-name-part>
              <object-id xmlns:xlink="http://www.w3.org/1999/xlink" content-type="zoobank" xlink:type="simple">https://zoobank.org/42D03ED4-2852-48AB-B785-90EED9DCC336</object-id>
            </tp:taxon-name><tp:taxon-authority>Tselikh</tp:taxon-authority><tp:taxon-status xmlns:xlink="http://www.w3.org/1999/xlink" xlink:type="simple">sp. nov.</tp:taxon-status><xref ref-type="fig" rid="F21">Figs 160–167</xref></tp:nomenclature><tp:treatment-sec sec-type="type material" id="SECID0EBHDK"><title>Type material.</title><p><bold><italic>Holotype</italic></bold> • female, Australia, “AUS., QUEENSLAND: Daintree River 23.II.84. L. Masner”, “<named-content xmlns:xlink="http://www.w3.org/1999/xlink" content-type="dwc:institutional_code" xlink:title="Natural History Museum (London" xlink:href="http://grbio.org/institution/natural-history-museum-london" xlink:type="simple">NHMUK</named-content> 013455912” (<named-content xmlns:xlink="http://www.w3.org/1999/xlink" content-type="dwc:institutional_code" xlink:title="Canadian National Collection of Insects, Arachnids and Nematodes" xlink:href="http://grbio.org/institution/canadian-national-collection-insects-arachnids-and-nematodes" xlink:type="simple">CNC</named-content>). <bold><italic>Paratype</italic></bold> • 1 female, Australia, same data as holotype (<named-content xmlns:xlink="http://www.w3.org/1999/xlink" content-type="dwc:institutional_code" xlink:title="Natural History Museum (London" xlink:href="http://grbio.org/institution/natural-history-museum-london" xlink:type="simple">NHMUK</named-content>).</p><fig id="F21" position="float" orientation="portrait"><object-id xmlns:xlink="http://www.w3.org/1999/xlink" content-type="doi" xlink:type="simple">10.3897/zookeys.1257.157985.figures160-167</object-id><object-id xmlns:xlink="http://www.w3.org/1999/xlink" content-type="arpha" xlink:type="simple">640BD636-9530-5FC7-AB5C-AACF4BBA7C41</object-id><label>Figures 160–167.</label><caption><p><italic><tp:taxon-name><tp:taxon-name-part taxon-name-part-type="genus" reg="Acroclisoides">Acroclisoides</tp:taxon-name-part> <tp:taxon-name-part taxon-name-part-type="species" reg="supramaculatus">supramaculatus</tp:taxon-name-part></tp:taxon-name></italic> Tselikh, sp. nov., female, holotype. 160. Habitus, lateral view; 161. Mesosoma and propodeum, dorsal view; 162. Antenna; 163. Head, frontal view; 164. Fore wing; 165. Head, lateral view; 166. Habitus, dorsal view; 167. Head and pronotum, dorsal view.</p></caption><graphic xmlns:xlink="http://www.w3.org/1999/xlink" xlink:href="zookeys-1257-153_article-157985__-g021.jpg" position="float" orientation="portrait" xlink:type="simple" id="oo_1454102.jpg"><uri content-type="original_file" xlink:type="simple">https://binary.pensoft.net/fig/1454102</uri></graphic></fig></tp:treatment-sec><tp:treatment-sec sec-type="description" id="SECID0ETIDK"><title>Description.</title><p><bold>Female.</bold> Body length 1.75–2.40 mm; fore wing length 1.40–1.90 mm.</p><p><bold><italic>Coloration</italic>.</bold> Head and mesosoma blue green with diffuse metallic coppery luster; antenna with scape yellow, pedicel yellowish brown, anelli, <abbrev xmlns:xlink="http://www.w3.org/1999/xlink" xlink:title="funicular segments" id="ABBRID0ECJDK" xlink:type="simple">F1</abbrev>–<abbrev xmlns:xlink="http://www.w3.org/1999/xlink" xlink:title="funicular segments" id="ABBRID0EGJDK" xlink:type="simple">F6</abbrev> brown and clava brown. Fore coxae green with diffuse metallic coppery luster, mid coxae yellow, hind coxae basally brown, apically yellow, all femora, tibiae and tarsi yellow. Fore wing with one spot near S, venation brown. Metasoma dorsally brown with metallic violet and blue luster; ovipositor sheaths brown.</p><p><bold><italic>Sculpture</italic>.</bold> Head and mesosoma reticulate; clypeus striate-reticulate; scutellum, frenal area and propodeum reticulate, nucha finely reticulate; petiole smooth; metasoma smooth and shiny.</p><p><bold><italic>Head</italic>.</bold> Head in dorsal view 2.00–2.25 × as broad as long and 1.44–1.46 × as broad as mesoscutum; in frontal view 1.58–1.75 × as broad as high. <abbrev xmlns:xlink="http://www.w3.org/1999/xlink" xlink:title="posterior ocellar line" id="ABBRID0EYJDK" xlink:type="simple">POL</abbrev> 0.59–0.61 × as long as <abbrev xmlns:xlink="http://www.w3.org/1999/xlink" xlink:title="ocello–ocular line" id="ABBRID0E3JDK" xlink:type="simple">OOL</abbrev>. Eye height 1.05–1.08 × eye length and 1.75–1.80 × malar space. Distance between antennal toruli and lower margin of clypeus 2.27–2.30 × distance between antennal toruli and median ocellus. Antenna with scape 0.88–1.00 × as long as eye height and 1.05–1.08 × as long as eye length; pedicel 1.09–1.25 × as long as broad; combined length of pedicel and flagellum 0.88–0.95 × breadth of head; <abbrev xmlns:xlink="http://www.w3.org/1999/xlink" xlink:title="funicular segments" id="ABBRID0EAKDK" xlink:type="simple">F1</abbrev>–<abbrev xmlns:xlink="http://www.w3.org/1999/xlink" xlink:title="funicular segments" id="ABBRID0EEKDK" xlink:type="simple">F6</abbrev> longer than broad, <abbrev xmlns:xlink="http://www.w3.org/1999/xlink" xlink:title="funicular segments" id="ABBRID0EIKDK" xlink:type="simple">F1</abbrev> 2.25–2.36 × as long as broad and with 3 rows of sensilla; clava 2.80–3.09 × as long as broad, with small microsetose area on C3 and <abbrev xmlns:xlink="http://www.w3.org/1999/xlink" xlink:title="claval segments" id="ABBRID0EMKDK" xlink:type="simple">C4</abbrev>. Lower posterior corner of gena forming an acute angle. Lower margin of clypeus concave bilaterally, in middle part emarginate.</p><p><bold><italic>Mesosoma</italic>.</bold> Mesosoma 1.18–1.24 × as long as broad. Scutellum moderately arched, 0.77–0.92 × as long as broad, frenal area differentiated by a change in sculpture. Propodeum 0.72–0.74 × as long as scutellum, without costula but with median carina, nucha not small. Fore wing 2.05–2.19 × as long as its maximum width; basal cell with 7–11 setae, basal vein setose; speculum partly closed below; M 0.75–0.93 × as long as <abbrev xmlns:xlink="http://www.w3.org/1999/xlink" xlink:title="postmarginal vein" id="ABBRID0EXKDK" xlink:type="simple">PM</abbrev> and 1.39–1.47 × as long as S, stigma large.</p><p><bold><italic>Metasoma</italic>.</bold> Metasoma 2.03–2.30 × as long as broad, 1.22–1.48 × as long as mesosoma, 0.83–1.13 × as long as mesosoma and head. Petiole 1.00–1.22 × as long as broad. Ovipositor sheaths projecting slightly beyond apex of metasoma.</p><p><bold>Male.</bold> Unknown.</p></tp:treatment-sec><tp:treatment-sec sec-type="etymology" id="SECID0EGLDK"><title>Etymology.</title><p>From the Latin <italic>supra</italic> and <italic>macula</italic>, referring to the large spot near S of fore wing of this species (adjective).</p></tp:treatment-sec><tp:treatment-sec sec-type="biology" id="SECID0EQLDK"><title>Biology.</title><p>Unknown.</p></tp:treatment-sec><tp:treatment-sec sec-type="distribution" id="SECID0EVLDK"><title>Distribution.</title><p>Australia.</p></tp:treatment-sec><tp:treatment-sec sec-type="comments" id="SECID0E1LDK"><title>Comments.</title><p><italic><tp:taxon-name><tp:taxon-name-part taxon-name-part-type="genus" reg="Acroclisoides">Acroclisoides</tp:taxon-name-part> <tp:taxon-name-part taxon-name-part-type="species" reg="supramaculatus">supramaculatus</tp:taxon-name-part></tp:taxon-name></italic> Tselikh, sp. nov. belongs to a group of species where females have a fore wing with one spot near S. This species is similar to <italic><tp:taxon-name><tp:taxon-name-part taxon-name-part-type="genus" reg="Acroclisoides">A.</tp:taxon-name-part> <tp:taxon-name-part taxon-name-part-type="species" reg="miklukhai">miklukhai</tp:taxon-name-part></tp:taxon-name></italic> Tselikh, sp. nov.; the differences between these species are given in the key.</p></tp:treatment-sec></tp:taxon-treatment>
