# Supplementary material for: ﻿Revision of Acroclisoides Girault & Dodd, 1915 (Chalcidoidea, Pteromalidae, Metasteninae)
Source: Zookeys. 2025 Oct 30;1257:153–214. doi: 10.3897/zookeys.1257.157985 (PMC12592997; doi:10.3897/zookeys.1257.157985)
Supplement: XML Treatment for Acroclisoides suryai [file zookeys.1257.157985-treatment23.xml]

<!DOCTYPE tp:taxon-treatment
  PUBLIC "-//TaxonX//DTD Taxonomic Treatment Publishing DTD v0 20100105//EN" "tax-treatment-NSO.dtd">
<tp:taxon-treatment xmlns:tp="http://www.plazi.org/taxpub"><tp:treatment-meta><kwd-group><label>Taxon classification</label><kwd>
                <named-content content-type="kingdom">Animalia</named-content>
              </kwd><kwd>
                <named-content content-type="order">Hymenoptera</named-content>
              </kwd><kwd>
                <named-content content-type="family">Pteromalidae</named-content>
              </kwd></kwd-group><mixed-citation publication-type="journal"><person-group><name><surname>Tselikh</surname><given-names>Ekaterina V.</given-names></name><name><surname>Mitroiu</surname><given-names>Mircea-Dan</given-names></name><name><surname>Lee</surname><given-names>Jaehyeon</given-names></name><name><surname>Dale-Skey</surname><given-names>Natalie</given-names></name><name><surname>Ku</surname><given-names>Deok-Seo</given-names></name></person-group><article-title>﻿Revision of <italic><tp:taxon-name><tp:taxon-name-part taxon-name-part-type="genus" reg="Acroclisoides">Acroclisoides</tp:taxon-name-part></tp:taxon-name></italic> Girault &amp; Dodd, 1915 (<tp:taxon-name><tp:taxon-name-part taxon-name-part-type="superfamily">Chalcidoidea</tp:taxon-name-part></tp:taxon-name>, <tp:taxon-name><tp:taxon-name-part taxon-name-part-type="family">Pteromalidae</tp:taxon-name-part></tp:taxon-name>, <tp:taxon-name><tp:taxon-name-part taxon-name-part-type="subfamily">Metasteninae</tp:taxon-name-part></tp:taxon-name>)</article-title><source>Zookeys</source><day>30</day><month>10</month><year>2025</year><volume>1257</volume><fpage>153</fpage><lpage>214</lpage><pub-id pub-id-type="doi">10.3897/zookeys.1257.157985</pub-id></mixed-citation></tp:treatment-meta><tp:nomenclature><label>﻿</label><tp:taxon-name><object-id xmlns:xlink="http://www.w3.org/1999/xlink" content-type="arpha" xlink:type="simple">3CCB07F2-1DA5-5DC4-8172-980A84426555</object-id>
              <tp:taxon-name-part taxon-name-part-type="genus" reg="Acroclisoides">Acroclisoides</tp:taxon-name-part>
              <tp:taxon-name-part taxon-name-part-type="species" reg="suryai">suryai</tp:taxon-name-part>
              <object-id xmlns:xlink="http://www.w3.org/1999/xlink" content-type="zoobank" xlink:type="simple">https://zoobank.org/B936F3D4-5FEF-4227-8803-1C8FBDBFF6BE</object-id>
            </tp:taxon-name><tp:taxon-authority>Tselikh</tp:taxon-authority><tp:taxon-status xmlns:xlink="http://www.w3.org/1999/xlink" xlink:type="simple">sp. nov.</tp:taxon-status><xref ref-type="fig" rid="F22">Figs 168–175</xref></tp:nomenclature><tp:treatment-sec sec-type="type material" id="SECID0EEODK"><title>Type material.</title><p><bold><italic>Holotype</italic></bold> • female, India, “INDIA: T. Nadu 3 km. E. Manjaler Dam”, “15–18.X.1979 J.S. Noyes B.M.”, “<named-content xmlns:xlink="http://www.w3.org/1999/xlink" content-type="dwc:institutional_code" xlink:title="Natural History Museum (London" xlink:href="http://grbio.org/institution/natural-history-museum-london" xlink:type="simple">NHMUK</named-content> 013455909” (<named-content xmlns:xlink="http://www.w3.org/1999/xlink" content-type="dwc:institutional_code" xlink:title="Natural History Museum (London" xlink:href="http://grbio.org/institution/natural-history-museum-london" xlink:type="simple">NHMUK</named-content>).</p><fig id="F22" position="float" orientation="portrait"><object-id xmlns:xlink="http://www.w3.org/1999/xlink" content-type="doi" xlink:type="simple">10.3897/zookeys.1257.157985.figures168-175</object-id><object-id xmlns:xlink="http://www.w3.org/1999/xlink" content-type="arpha" xlink:type="simple">02EC28C8-611B-58C0-B7CE-D0FFE766FA41</object-id><label>Figures 168–175.</label><caption><p><italic><tp:taxon-name><tp:taxon-name-part taxon-name-part-type="genus" reg="Acroclisoides">Acroclisoides</tp:taxon-name-part> <tp:taxon-name-part taxon-name-part-type="species" reg="suryai">suryai</tp:taxon-name-part></tp:taxon-name></italic> Tselikh, sp. nov., female, holotype. 168. Habitus, lateral view; 169. Mesosoma and propodeum, dorsal view; 170. Antenna; 171. Head, frontal view; 172. Fore wing; 173. Clypeus; 174. Habitus, dorsal view; 175. Head and pronotum, dorsal view.</p></caption><graphic xmlns:xlink="http://www.w3.org/1999/xlink" xlink:href="zookeys-1257-153_article-157985__-g022.jpg" position="float" orientation="portrait" xlink:type="simple" id="oo_1454103.jpg"><uri content-type="original_file" xlink:type="simple">https://binary.pensoft.net/fig/1454103</uri></graphic></fig></tp:treatment-sec><tp:treatment-sec sec-type="description" id="SECID0EPPDK"><title>Description.</title><p><bold>Female.</bold> Body length 2.00 mm; fore wing length 1.90 mm.</p><p><bold><italic>Coloration</italic>.</bold> Head and mesosoma dorsally dark blue, head frontally blue green with diffuse metallic coppery luster; antenna with scape and pedicel yellowish brown, anelli, <abbrev xmlns:xlink="http://www.w3.org/1999/xlink" xlink:title="funicular segments" id="ABBRID0E5PDK" xlink:type="simple">F1</abbrev>–F4 brown, F5–<abbrev xmlns:xlink="http://www.w3.org/1999/xlink" xlink:title="funicular segments" id="ABBRID0ECQDK" xlink:type="simple">F6</abbrev> yellow, clava with <abbrev xmlns:xlink="http://www.w3.org/1999/xlink" xlink:title="claval segments" id="ABBRID0EGQDK" xlink:type="simple">C1</abbrev>–C2 brown, C3–<abbrev xmlns:xlink="http://www.w3.org/1999/xlink" xlink:title="claval segments" id="ABBRID0EKQDK" xlink:type="simple">C4</abbrev> yellow. All coxa, femora, tibiae and tarsi yellow. Fore wing hyaline, venation brown. Metasoma dorsally brown with metallic violet and blue luster; ovipositor sheaths brown.</p><p><bold><italic>Sculpture</italic>.</bold> Head and mesosoma reticulate; clypeus striate; scutellum strongly reticulate, frenal area finely reticulate, propodeum reticulate, nucha finely reticulate; petiole smooth; metasoma smooth and shiny.</p><p><bold><italic>Head</italic>.</bold> Head in dorsal view 2.37 × as broad as long and 1.50 × as broad as mesoscutum; in frontal view 1.68 × as broad as high. <abbrev xmlns:xlink="http://www.w3.org/1999/xlink" xlink:title="posterior ocellar line" id="ABBRID0E3QDK" xlink:type="simple">POL</abbrev> 0.55 × as long as <abbrev xmlns:xlink="http://www.w3.org/1999/xlink" xlink:title="ocello–ocular line" id="ABBRID0EARDK" xlink:type="simple">OOL</abbrev>. Eye height 1.22 × eye length and 1.83 × malar space. Distance between antennal toruli and lower margin of clypeus 3.46 × distance between antennal toruli and median ocellus. Antenna with scape 0.90 × as long as eye height and 1.11 × as long as eye length; pedicel 1.50 × as long as broad; combined length of pedicel and flagellum 0.68 × breadth of head; <abbrev xmlns:xlink="http://www.w3.org/1999/xlink" xlink:title="funicular segments" id="ABBRID0EERDK" xlink:type="simple">F1</abbrev>–<abbrev xmlns:xlink="http://www.w3.org/1999/xlink" xlink:title="funicular segments" id="ABBRID0EIRDK" xlink:type="simple">F6</abbrev> longer than broad, <abbrev xmlns:xlink="http://www.w3.org/1999/xlink" xlink:title="funicular segments" id="ABBRID0EMRDK" xlink:type="simple">F1</abbrev> 2.20 × as long as broad and with 3–4 rows of sensilla; clava 3.17 × as long as broad, with small microsetose area on C3 and <abbrev xmlns:xlink="http://www.w3.org/1999/xlink" xlink:title="claval segments" id="ABBRID0EQRDK" xlink:type="simple">C4</abbrev>. Lower posterior corner of gena rounded. Lower margin of clypeus weakly concave bilaterally, in middle straight.</p><p><bold><italic>Mesosoma</italic>.</bold> Mesosoma 1.22 × as long as broad. Scutellum moderately arched, 0.73 × as long as broad, frenal area differentiated by a change in sculpture. Propodeum 0.65 × as long as scutellum, without costula but with median carina, nucha small. Fore wing 2.03 × as long as its maximum width; basal cell partly setose, basal vein setose; speculum closed below; M 0.78 × as long as <abbrev xmlns:xlink="http://www.w3.org/1999/xlink" xlink:title="postmarginal vein" id="ABBRID0E2RDK" xlink:type="simple">PM</abbrev> and 1.14 × as long as S, stigma large.</p><p><bold><italic>Metasoma</italic>.</bold> Metasoma 1.18 × as long as broad, 0.82 × as long as mesosoma, 0.59 × as long as mesosoma and head. Petiole 0.83 × as long as broad. Ovipositor sheaths projecting slightly beyond apex of metasoma.</p><p><bold>Male.</bold> Unknown.</p></tp:treatment-sec><tp:treatment-sec sec-type="etymology" id="SECID0EKSDK"><title>Etymology.</title><p>The species is named in honour of Surya, the solar deity in Hinduism (noun in genitive case).</p></tp:treatment-sec><tp:treatment-sec sec-type="biology" id="SECID0EPSDK"><title>Biology.</title><p>Unknown.</p></tp:treatment-sec><tp:treatment-sec sec-type="distribution" id="SECID0EUSDK"><title>Distribution.</title><p>India.</p></tp:treatment-sec><tp:treatment-sec sec-type="comments" id="SECID0EZSDK"><title>Comments.</title><p><italic><tp:taxon-name><tp:taxon-name-part taxon-name-part-type="genus" reg="Acroclisoides">Acroclisoides</tp:taxon-name-part> <tp:taxon-name-part taxon-name-part-type="species" reg="suryai">suryai</tp:taxon-name-part></tp:taxon-name></italic> Tselikh, sp. nov. belongs to a group of species that have a hyaline fore wing. This species is similar to <italic><tp:taxon-name><tp:taxon-name-part taxon-name-part-type="genus" reg="Acroclisoides">A.</tp:taxon-name-part> <tp:taxon-name-part taxon-name-part-type="species" reg="laticeps">laticeps</tp:taxon-name-part></tp:taxon-name></italic> Girault &amp; Dodd; the differences between these species are given in the key.</p></tp:treatment-sec></tp:taxon-treatment>
