# Supplementary material for: ﻿Revision of Acroclisoides Girault & Dodd, 1915 (Chalcidoidea, Pteromalidae, Metasteninae)
Source: Zookeys. 2025 Oct 30;1257:153–214. doi: 10.3897/zookeys.1257.157985 (PMC12592997; doi:10.3897/zookeys.1257.157985)
Supplement: XML Treatment for Acroclisoides tectacorisi [file zookeys.1257.157985-treatment24.xml]

<!DOCTYPE tp:taxon-treatment
  PUBLIC "-//TaxonX//DTD Taxonomic Treatment Publishing DTD v0 20100105//EN" "tax-treatment-NSO.dtd">
<tp:taxon-treatment xmlns:tp="http://www.plazi.org/taxpub"><tp:treatment-meta><kwd-group><label>Taxon classification</label><kwd>
                <named-content content-type="kingdom">Animalia</named-content>
              </kwd><kwd>
                <named-content content-type="order">Hymenoptera</named-content>
              </kwd><kwd>
                <named-content content-type="family">Pteromalidae</named-content>
              </kwd></kwd-group><mixed-citation publication-type="journal"><person-group><name><surname>Tselikh</surname><given-names>Ekaterina V.</given-names></name><name><surname>Mitroiu</surname><given-names>Mircea-Dan</given-names></name><name><surname>Lee</surname><given-names>Jaehyeon</given-names></name><name><surname>Dale-Skey</surname><given-names>Natalie</given-names></name><name><surname>Ku</surname><given-names>Deok-Seo</given-names></name></person-group><article-title>﻿Revision of <italic><tp:taxon-name><tp:taxon-name-part taxon-name-part-type="genus" reg="Acroclisoides">Acroclisoides</tp:taxon-name-part></tp:taxon-name></italic> Girault &amp; Dodd, 1915 (<tp:taxon-name><tp:taxon-name-part taxon-name-part-type="superfamily">Chalcidoidea</tp:taxon-name-part></tp:taxon-name>, <tp:taxon-name><tp:taxon-name-part taxon-name-part-type="family">Pteromalidae</tp:taxon-name-part></tp:taxon-name>, <tp:taxon-name><tp:taxon-name-part taxon-name-part-type="subfamily">Metasteninae</tp:taxon-name-part></tp:taxon-name>)</article-title><source>Zookeys</source><day>30</day><month>10</month><year>2025</year><volume>1257</volume><fpage>153</fpage><lpage>214</lpage><pub-id pub-id-type="doi">10.3897/zookeys.1257.157985</pub-id></mixed-citation></tp:treatment-meta><tp:nomenclature><label>﻿</label><tp:taxon-name><object-id xmlns:xlink="http://www.w3.org/1999/xlink" content-type="arpha" xlink:type="simple">01013948-D577-58DA-AFC8-272C5B71623C</object-id>
              <tp:taxon-name-part taxon-name-part-type="genus" reg="Acroclisoides">Acroclisoides</tp:taxon-name-part>
              <tp:taxon-name-part taxon-name-part-type="species" reg="tectacorisi">tectacorisi</tp:taxon-name-part>
            </tp:taxon-name><tp:taxon-authority>(Girault, 1924)</tp:taxon-authority><xref ref-type="fig" rid="F23">Figs 176–183</xref><tp:nomenclature-citation-list><tp:nomenclature-citation><tp:taxon-name>
                  <tp:taxon-name-part taxon-name-part-type="genus" reg="Pachycrepis">Pachycrepis</tp:taxon-name-part> <tp:taxon-name-part taxon-name-part-type="species" reg="tectacorisi">tectacorisi</tp:taxon-name-part></tp:taxon-name><comment>Girault, 1924: 4. Syntype female (<named-content xmlns:xlink="http://www.w3.org/1999/xlink" content-type="dwc:institutional_code" xlink:title="Queensland Museum" xlink:href="http://grbio.org/institution/queensland-museum" xlink:type="simple">QMBA</named-content>, examined).</comment></tp:nomenclature-citation></tp:nomenclature-citation-list></tp:nomenclature><tp:treatment-sec sec-type="type material" id="SECID0EQVDK"><title>Type material.</title><p><bold><italic>Syntype</italic></bold> • female, Australia, “<italic><tp:taxon-name><tp:taxon-name-part taxon-name-part-type="genus" reg="Acroclisoides">Acroclisoides</tp:taxon-name-part> <tp:taxon-name-part taxon-name-part-type="species" reg="tectacorisi">tectacorisi</tp:taxon-name-part></tp:taxon-name></italic> Dodd ♀”, “TYPE”, “Photographed specimen”, “TYPE Hy. 10007 A.A. Girault” (<named-content xmlns:xlink="http://www.w3.org/1999/xlink" content-type="dwc:institutional_code" xlink:title="Queensland Museum" xlink:href="http://grbio.org/institution/queensland-museum" xlink:type="simple">QMBA</named-content>).</p><fig id="F23" position="float" orientation="portrait"><object-id xmlns:xlink="http://www.w3.org/1999/xlink" content-type="doi" xlink:type="simple">10.3897/zookeys.1257.157985.figures176-183</object-id><object-id xmlns:xlink="http://www.w3.org/1999/xlink" content-type="arpha" xlink:type="simple">214B4989-AD18-5A00-A0B1-B0C5B5538BFA</object-id><label>Figures 176–183.</label><caption><p><italic><tp:taxon-name><tp:taxon-name-part taxon-name-part-type="genus" reg="Acroclisoides">Acroclisoides</tp:taxon-name-part> <tp:taxon-name-part taxon-name-part-type="species" reg="tectacorisi">tectacorisi</tp:taxon-name-part></tp:taxon-name></italic> (Girault, 1924), female, not type. 176. Habitus, lateral view; 177. Mesosoma and propodeum, dorsal view; 178. Antenna; 179. Head, frontal view; 180. Fore wing; 181. Head, lateral view; 182. Habitus, dorsal view; 183. Head and pronotum, dorsal view.</p></caption><graphic xmlns:xlink="http://www.w3.org/1999/xlink" xlink:href="zookeys-1257-153_article-157985__-g023.jpg" position="float" orientation="portrait" xlink:type="simple" id="oo_1454104.jpg"><uri content-type="original_file" xlink:type="simple">https://binary.pensoft.net/fig/1454104</uri></graphic></fig></tp:treatment-sec><tp:treatment-sec sec-type="material" id="SECID0ECXDK"><title>Additional material examined.</title><p>Australia • 8 females, 2 males, “S. Australia: Melton. Em. 17.xii.1924. E. Ballard.”, “Parasitic on eggs of <italic>Tectacoris</italic> sp.”, “Pres. By Imp. Bur. Ent. Brit. Mus. 1926–233.”, “<italic>Pachycrepis tectacorisii</italic>, Girault”, “<named-content xmlns:xlink="http://www.w3.org/1999/xlink" content-type="dwc:institutional_code" xlink:title="Natural History Museum (London" xlink:href="http://grbio.org/institution/natural-history-museum-london" xlink:type="simple">NHMUK</named-content> 013455922”, “<named-content xmlns:xlink="http://www.w3.org/1999/xlink" content-type="dwc:institutional_code" xlink:title="Natural History Museum (London" xlink:href="http://grbio.org/institution/natural-history-museum-london" xlink:type="simple">NHMUK</named-content> 013455946”, “<named-content xmlns:xlink="http://www.w3.org/1999/xlink" content-type="dwc:institutional_code" xlink:title="Natural History Museum (London" xlink:href="http://grbio.org/institution/natural-history-museum-london" xlink:type="simple">NHMUK</named-content> 013456028”, “<named-content xmlns:xlink="http://www.w3.org/1999/xlink" content-type="dwc:institutional_code" xlink:title="Natural History Museum (London" xlink:href="http://grbio.org/institution/natural-history-museum-london" xlink:type="simple">NHMUK</named-content> 013456029”, “<named-content xmlns:xlink="http://www.w3.org/1999/xlink" content-type="dwc:institutional_code" xlink:title="Natural History Museum (London" xlink:href="http://grbio.org/institution/natural-history-museum-london" xlink:type="simple">NHMUK</named-content> 013456030”, “<named-content xmlns:xlink="http://www.w3.org/1999/xlink" content-type="dwc:institutional_code" xlink:title="Natural History Museum (London" xlink:href="http://grbio.org/institution/natural-history-museum-london" xlink:type="simple">NHMUK</named-content> 013456032”, “<named-content xmlns:xlink="http://www.w3.org/1999/xlink" content-type="dwc:institutional_code" xlink:title="Natural History Museum (London" xlink:href="http://grbio.org/institution/natural-history-museum-london" xlink:type="simple">NHMUK</named-content> 013456033”, “<named-content xmlns:xlink="http://www.w3.org/1999/xlink" content-type="dwc:institutional_code" xlink:title="Natural History Museum (London" xlink:href="http://grbio.org/institution/natural-history-museum-london" xlink:type="simple">NHMUK</named-content> 013456034”, “<named-content xmlns:xlink="http://www.w3.org/1999/xlink" content-type="dwc:institutional_code" xlink:title="Natural History Museum (London" xlink:href="http://grbio.org/institution/natural-history-museum-london" xlink:type="simple">NHMUK</named-content> 013456035”, “<named-content xmlns:xlink="http://www.w3.org/1999/xlink" content-type="dwc:institutional_code" xlink:title="Natural History Museum (London" xlink:href="http://grbio.org/institution/natural-history-museum-london" xlink:type="simple">NHMUK</named-content> 013456036” (<named-content xmlns:xlink="http://www.w3.org/1999/xlink" content-type="dwc:institutional_code" xlink:title="Natural History Museum (London" xlink:href="http://grbio.org/institution/natural-history-museum-london" xlink:type="simple">NHMUK</named-content>, <named-content xmlns:xlink="http://www.w3.org/1999/xlink" content-type="dwc:institutional_code" xlink:title="Zoological Institute of the Russian Academy of Sciences" xlink:href="http://grbio.org/institution/zoological-institute-russian-academy-sciences" xlink:type="simple">ZISP</named-content>) • 2 females, 1 male, “AUSTRALIA Gunnedah NSW. 17.IV.80 N°39”, “S. Sutherland ex. Eggs of <italic><tp:taxon-name><tp:taxon-name-part taxon-name-part-type="genus" reg="Oechalia">Oechalia</tp:taxon-name-part></tp:taxon-name></italic> sp. C.I.E. A 14389”, “<italic><tp:taxon-name><tp:taxon-name-part taxon-name-part-type="genus" reg="Acroclisoides">Acroclisoides</tp:taxon-name-part> <tp:taxon-name-part taxon-name-part-type="species" reg="tectacorisi">tectacorisi</tp:taxon-name-part></tp:taxon-name></italic> (Girlt) det. Z. Bouček, 1982”, “<named-content xmlns:xlink="http://www.w3.org/1999/xlink" content-type="dwc:institutional_code" xlink:title="Natural History Museum (London" xlink:href="http://grbio.org/institution/natural-history-museum-london" xlink:type="simple">NHMUK</named-content> 013455970”, “<named-content xmlns:xlink="http://www.w3.org/1999/xlink" content-type="dwc:institutional_code" xlink:title="Natural History Museum (London" xlink:href="http://grbio.org/institution/natural-history-museum-london" xlink:type="simple">NHMUK</named-content> 013455971”, “<named-content xmlns:xlink="http://www.w3.org/1999/xlink" content-type="dwc:institutional_code" xlink:title="Natural History Museum (London" xlink:href="http://grbio.org/institution/natural-history-museum-london" xlink:type="simple">NHMUK</named-content> 013455972” (<named-content xmlns:xlink="http://www.w3.org/1999/xlink" content-type="dwc:institutional_code" xlink:title="Natural History Museum (London" xlink:href="http://grbio.org/institution/natural-history-museum-london" xlink:type="simple">NHMUK</named-content>) • 1 female, “AUSTRALIA: N.S.W.: Narrabri. 24.I.1961.”, “M. Nikitin B.M. 1961–402.”, “<italic><tp:taxon-name><tp:taxon-name-part taxon-name-part-type="genus" reg="Pachycrepis">Pachycrepis</tp:taxon-name-part> <tp:taxon-name-part taxon-name-part-type="species" reg="tectacorisi">tectacorisi</tp:taxon-name-part></tp:taxon-name></italic>, G. 24 det. Z. Bouček, 1976”, “<italic><tp:taxon-name><tp:taxon-name-part taxon-name-part-type="genus" reg="Acroclisoides">Acroclisoides</tp:taxon-name-part></tp:taxon-name></italic>”, “<named-content xmlns:xlink="http://www.w3.org/1999/xlink" content-type="dwc:institutional_code" xlink:title="Natural History Museum (London" xlink:href="http://grbio.org/institution/natural-history-museum-london" xlink:type="simple">NHMUK</named-content> 013455925” (<named-content xmlns:xlink="http://www.w3.org/1999/xlink" content-type="dwc:institutional_code" xlink:title="Natural History Museum (London" xlink:href="http://grbio.org/institution/natural-history-museum-london" xlink:type="simple">NHMUK</named-content>) • 1 female, “N.W. WALES: Mundubbera 27.IV.73 P.S.”, “ex eggs of <italic><tp:taxon-name><tp:taxon-name-part taxon-name-part-type="genus" reg="Biprorulus">Biprorulus</tp:taxon-name-part> <tp:taxon-name-part taxon-name-part-type="species" reg="bibax">bibax</tp:taxon-name-part></tp:taxon-name></italic> 137056”, “<named-content xmlns:xlink="http://www.w3.org/1999/xlink" content-type="dwc:institutional_code" xlink:title="Natural History Museum (London" xlink:href="http://grbio.org/institution/natural-history-museum-london" xlink:type="simple">NHMUK</named-content> 013455918” (<named-content xmlns:xlink="http://www.w3.org/1999/xlink" content-type="dwc:institutional_code" xlink:title="Natural History Museum (London" xlink:href="http://grbio.org/institution/natural-history-museum-london" xlink:type="simple">NHMUK</named-content>).</p></tp:treatment-sec><tp:treatment-sec sec-type="description" id="SECID0EQ2DK"><title>Description.</title><p><bold>Female.</bold> Body length 1.80–2.10 mm; fore wing length 1.60–1.80 mm.</p><p><bold><italic>Coloration</italic>.</bold> Head and mesosoma metallic blue with diffuse coppery and green luster; antenna with scape, pedicel and anelli yellowish brown, <abbrev xmlns:xlink="http://www.w3.org/1999/xlink" xlink:title="funicular segments" id="ABBRID0E62DK" xlink:type="simple">F1</abbrev>–<abbrev xmlns:xlink="http://www.w3.org/1999/xlink" xlink:title="funicular segments" id="ABBRID0ED3DK" xlink:type="simple">F6</abbrev> and clava brown. Fore and hind coxa dark blue with diffuse metallic violet luster, mid coxae yellowish brown, all femora and tibiae yellowish brown, all tarsi yellow. Fore wing hyaline, venation brown. Metasoma dorsally dark brown with metallic violet and coppery luster; ovipositor sheaths brown.</p><p><bold><italic>Sculpture</italic>.</bold> Head and mesosoma reticulate, clypeus striate; scutellum, frenal and propodeum reticulate, nucha alutaceous; petiole smooth; metasoma smooth and shiny.</p><p><bold><italic>Head</italic>.</bold> Head in dorsal view 2.24–2.37 × as broad as long and 1.35–1.36 × as broad as mesoscutum; in frontal view 1.46–1.56 × as broad as high. <abbrev xmlns:xlink="http://www.w3.org/1999/xlink" xlink:title="posterior ocellar line" id="ABBRID0EV3DK" xlink:type="simple">POL</abbrev> 0.88–0.92 × as long as <abbrev xmlns:xlink="http://www.w3.org/1999/xlink" xlink:title="ocello–ocular line" id="ABBRID0EZ3DK" xlink:type="simple">OOL</abbrev>. Eye height 1.06–1.10 × eye length and 1.50–1.55 × malar space. Distance between antennal toruli and lower margin of clypeus 1.58–1.80 × distance between antennal toruli and median ocellus. Antenna with scape 0.82–0.88 × as long as eye height and 0.88–0.94 × as long as eye length; pedicel 1.20–1.25 × as long as broad; combined length of pedicel and flagellum 0.73–0.75 × breadth of head; <abbrev xmlns:xlink="http://www.w3.org/1999/xlink" xlink:title="funicular segments" id="ABBRID0E43DK" xlink:type="simple">F1</abbrev>–<abbrev xmlns:xlink="http://www.w3.org/1999/xlink" xlink:title="funicular segments" id="ABBRID0EB4DK" xlink:type="simple">F6</abbrev> longer than broad, <abbrev xmlns:xlink="http://www.w3.org/1999/xlink" xlink:title="funicular segments" id="ABBRID0EF4DK" xlink:type="simple">F1</abbrev> 1.35–1.50 × as long as broad and with 2 rows of sensilla; clava 1.88–2.25 × as long as broad, with small microsetose area on C3 and <abbrev xmlns:xlink="http://www.w3.org/1999/xlink" xlink:title="claval segments" id="ABBRID0EJ4DK" xlink:type="simple">C4</abbrev>. Lower posterior corner of gena with sharp spine. Lower margin of clypeus deeply concave bilaterally, in middle straight.</p><p><bold><italic>Mesosoma</italic>.</bold> Mesosoma 1.23–1.26 × as long as broad. Scutellum moderately arched, 0.83–0,87 × as long as broad, frenal area differentiated by a change in sculpture. Propodeum 0.63–0.65 × as long as scutellum, without costula and with median carina, nucha small. Fore wing 1,96–2.12 × as long as its maximum width; basal cell with 0–4 setae, basal vein with 0–7 setae; speculum partly closed below; M 0.62–0.70 × as long as <abbrev xmlns:xlink="http://www.w3.org/1999/xlink" xlink:title="postmarginal vein" id="ABBRID0EU4DK" xlink:type="simple">PM</abbrev> and 0.75–0.77 × as long as S, stigma large.</p><p><bold><italic>Metasoma</italic>.</bold> Metasoma 1.61–1.62 × as long as broad, 0.87–0.98 × as long as mesosoma, 0.68–0.72 × as long as mesosoma and head. Petiole 1.00–1.10 × as long as broad. Ovipositor sheaths projecting slightly beyond apex of metasoma.</p><p><bold>Male.</bold> Body length 1.45–1.60 mm; fore wing length 1.35–1.50 mm. Antenna with scape, pedicel, anelli and <abbrev xmlns:xlink="http://www.w3.org/1999/xlink" xlink:title="funicular segments" id="ABBRID0ED5DK" xlink:type="simple">F1</abbrev>–<abbrev xmlns:xlink="http://www.w3.org/1999/xlink" xlink:title="funicular segments" id="ABBRID0EH5DK" xlink:type="simple">F6</abbrev> yellow; clava with <abbrev xmlns:xlink="http://www.w3.org/1999/xlink" xlink:title="claval segments" id="ABBRID0EL5DK" xlink:type="simple">C1</abbrev>–C2 brown, C3–<abbrev xmlns:xlink="http://www.w3.org/1999/xlink" xlink:title="claval segments" id="ABBRID0EP5DK" xlink:type="simple">C4</abbrev> yellow. Metasoma 1.90–1.95 × as long as broad. Otherwise, similar to female.</p></tp:treatment-sec><tp:treatment-sec sec-type="biology" id="SECID0ET5DK"><title>Biology.</title><p>Egg parasitoids of hemipterans <italic><tp:taxon-name><tp:taxon-name-part taxon-name-part-type="genus" reg="Biprorulus">Biprorulus</tp:taxon-name-part> <tp:taxon-name-part taxon-name-part-type="species" reg="bibax">bibax</tp:taxon-name-part></tp:taxon-name></italic> Breddin, 1900, <italic><tp:taxon-name><tp:taxon-name-part taxon-name-part-type="genus" reg="Oechalia">Oechalia</tp:taxon-name-part> <tp:taxon-name-part taxon-name-part-type="species" reg="consocialis">consocialis</tp:taxon-name-part></tp:taxon-name></italic> Stål, 1870 and <italic><tp:taxon-name><tp:taxon-name-part taxon-name-part-type="genus" reg="Tectocoris">Tectocoris</tp:taxon-name-part> <tp:taxon-name-part taxon-name-part-type="species" reg="diophthalmus">diophthalmus</tp:taxon-name-part></tp:taxon-name></italic> (Thunberg, 1783) (<tp:taxon-name><tp:taxon-name-part taxon-name-part-type="family">Pentatomidae</tp:taxon-name-part></tp:taxon-name>) (Community UCD 2025).</p></tp:treatment-sec><tp:treatment-sec sec-type="distribution" id="SECID0E66DK"><title>Distribution.</title><p>Australia (<xref ref-type="bibr" rid="B15">Girault 1924</xref>).</p></tp:treatment-sec><tp:treatment-sec sec-type="comments" id="SECID0EJAEK"><title>Comments.</title><p><italic><tp:taxon-name><tp:taxon-name-part taxon-name-part-type="genus" reg="Acroclisoides">Acroclisoides</tp:taxon-name-part> <tp:taxon-name-part taxon-name-part-type="species" reg="tectacorisi">tectacorisi</tp:taxon-name-part></tp:taxon-name></italic> (Girault) belongs to a group of species that have a hyaline fore wing, this species is easily distinguished from the others the deeply bilaterally concave lower margin of clypeus (Fig. <xref ref-type="fig" rid="F23">179</xref>).</p></tp:treatment-sec><ref-list><ref id="B15"><mixed-citation xmlns:xlink="http://www.w3.org/1999/xlink" xlink:type="simple"><person-group><name name-style="western"><surname>Girault</surname><given-names>AA</given-names></name></person-group> (<year>1924</year>) Homo Perniciosus and new <tp:taxon-name><tp:taxon-name-part taxon-name-part-type="order">Hymenoptera</tp:taxon-name-part></tp:taxon-name>. 4 pp.</mixed-citation></ref></ref-list></tp:taxon-treatment>
